# Supplementary material for: Assessing the Effects of Symmetry on Motif Discovery and Modeling
Source: PLoS One. 2011 Sep 20;6(9):e24908. doi: 10.1371/journal.pone.0024908 (PMC3176789; doi:10.1371/journal.pone.0024908)
Supplement: Table S1 — Selected sites and their energies from each of the eight binding site models. (TXT) [file pone.0024908.s001.txt]

Table S1.

M7A-1		M7S-1		M7A-2		M7S-2		M6A-1		M6S-1		M6A-2		M6S-2
Seq	E	Seq	E	Seq	E	Seq	E	Seq	E	Seq	E	Seq	E	Seq	E
GTGGACC	0	GTGGCAC	0	GTGGACC	0	GTGGCAC	0	GTGACC	0	GTGCAC	0	GTGACC	0	GTGCAC	0	
GTGCACC	0	GTGCCAC	0	GTGCACC	0	GTGGCAC	0	GTGACC	0	GTGCAC	0	GTGACC	0	GTGCAC	0	
GTGGACC	0	GTGGCAC	0	GTGGACC	0	GTGCCAC	0	GTGACC	0	GTGCAC	0	GTGACC	0	GTGCAC	0	
GTGGACC	0	GTGCCAC	0	GTGCACC	0	GTGCCAC	0	GTGACC	0	GTGCAC	0	GTGACC	0	GTGCAC	0	
GTGGACC	0	GTGCCAC	0	GTGGACC	0	GTGCCAC	0	GTGACC	0	GTGCAC	0	GTGACC	0	GTGCAC	0	
GTGGACC	0	GTGGCAC	0	GTGCACC	0	GTGGCAC	0	GTGACC	0	GTGCAC	0	GTGACC	0	GTGCAC	0	
GTGGACC	0	GTGCCAC	0	GTGGACC	0	GTGCCAC	0	GTGACC	0	GTGCAC	0	GTGACC	0	GTGCAC	0	
GTGGACC	0	GTGCCAC	0	GTGGACC	0	GTGGCAC	0	GTGACC	0	GTGCAC	0	GTGACC	0	GTGCAC	0	
GTGGACC	0	GTGCCAC	0	GTGCACC	0	GTGGCAC	0	GTGACC	0	GTGCAC	0	GTGACC	0	GTGCAC	0	
GTGCACC	0	GTGCCAC	0	GTGCACC	0	GTGGCAC	0	GTGACC	0	GTGCAC	0	GTGACC	0	GTGCAC	0	
GTGGACC	0	GTGGCAC	0	GTGGACC	0	GTGCCAC	0	GTGACC	0	GTGCAC	0	GTGACC	0	GTGCAC	0	
GTGGACC	0	GTGGCAC	0	GTGCACC	0	GTGGCAC	0	GTGACC	0	GTGCAC	0	GTGACC	0	GTGCAC	0	
GTGGACC	0	GTGGCAC	0	GTGCACC	0	GTGCCAC	0	GTGACC	0	GTGCAC	0	GTGACC	0	GTGCAC	0	
GTGCACC	0	GTGGCAC	0	GTGGACC	0	GTGGCAC	0	GTGACC	0	GTGCAC	0	GTGACC	0	GTGCAC	0	
GTGCACC	0	GTGCCAC	0	GTGGACC	0	GTGGCAC	0	GTGACC	0	GTGCAC	0	GTGACC	0	GTGCAC	0	
GTGGACC	0	GTGCCAC	0	GTGCACC	0	GTGGCAC	0	GTGACC	0	GTGCAC	0	GTGACC	0	GTGCAC	0
GTGCACC	0	GTGCCAC	0	GTGGACC	0	GTGCCAC	0	GTGACC	0	GTGCAC	0	GTGACC	0	GTGCAC	0
GTGGACC	0	GTGCCAC	0	GTGGACC	0	GTGCCAC	0	GTGACC	0	GTGCAC	0	GTGACC	0	GTGCAC	0
GTGGACC	0	GTGCCAC	0	GTGCACC	0	GTGGCAC	0	GTGACC	0	GTGCAC	0	GTGACC	0	GTGCAC	0
GTGCACC	0	GTGCCAC	0	GTGCACC	0	GTGGCAC	0	GTGACC	0	GTGCAC	0	GTGACC	0	GTGCAC	0
GTGCACC	0	GTGCCAC	0	GTGCACC	0	GTGCCAC	0	GTGACC	0	GTGCAC	0	GTGACC	0	GTGCAC	0
GTGGACC	0	GTGCCAC	0	GTGCACC	0	GTGGCAC	0	GTGACC	0	GTGCAC	0	GTGACC	0	GTGCAC	0
GTGCACC	0	GTGCCAC	0	GTGCACC	0	GTGGCAC	0	GTGACC	0	GTGCAC	0	GTGACC	0	GTGCAC	0
GTGGACC	0	GTGGCAC	0	GTGGACC	0	GTGGCAC	0	GTGACC	0	GTGCAC	0	GTGACC	0	GTGCAC	0
GTGCACC	0	GTGCCAC	0	GTGCACC	0	GTGCCAC	0	GTGACC	0	GTGCAC	0	GTGACC	0	GTGCAC	0
GTGGACC	0	GTGCCAC	0	GTGCACC	0	GTGCCAC	0	GTGACC	0	GTGCAC	0	GTGACC	0	GTGCAC	0
GTGGACC	0	GTGCCAC	0	GTGCACC	0	GTGGCAC	0	GTGACC	0	GTGCAC	0	GTGACC	0	GTGCAC	0
GTGCACC	0	GTGGCAC	0	GTGGACC	0	GTGCCAC	0	GTGACC	0	GTGCAC	0	GTGACC	0	GTGCAC	0
GTGGACC	0	GTGCCAC	0	GTGGACC	0	GTGGCAC	0	GTGACC	0	GTGCAC	0	GTGACC	0	GTGCAC	0
GTGCACC	0	GTGGCAC	0	GTGCACC	0	GTGCCAC	0	GTGACC	0	GTGCAC	0	GTGACC	0	GTGCAC	0
GTGCACC	0	GTGCCAC	0	GTGGACC	0	GTGGCAC	0	GTGACC	0	GTGCAC	0	GTGACC	0	GTGCAC	0
GTGCACC	0	GTGCCAC	0	GTGCACC	0	GTGGCAC	0	GTGACC	0	GTGCAC	0	GTGACC	0	GTGCAC	0
GTGCACC	0	GTGCCAC	0	GTGGACC	0	GTGGCAC	0	GTGACC	0	GTGCAC	0	GTGACC	0	GTGCAC	0
GTGCACC	0	GTGCCAC	0	GTGCACC	0	GTGGCAC	0	GTGACC	0	GTGCAC	0	GTGACC	0	GTGCAC	0
GTGGACC	0	GTGGCAC	0	GTGGACC	0	GTGCCAC	0	GTGACC	0	GTGCAC	0	GTGACC	0	GTGCAC	0
GTGCACC	0	GTGCCAC	0	GTGGACC	0	GTGGCAC	0	GTGACC	0	GTGCAC	0	GTGACC	0	GTGCAC	0
GTGGACC	0	GTGCCAC	0	GTGCACC	0	GTGGCAC	0	GTGACC	0	GTGCAC	0	GTGACC	0	GTGCAC	0
GTGCACC	0	GTGCCAC	0	GTGGACC	0	GTGCCAC	0	GTGACC	0	GTGCAC	0	GTGACC	0	GTGCAC	0
GTGCACC	0	GTGCCAC	0	GTGCACC	0	GTGGCAC	0	GTGACC	0	GTGCAC	0	GTGACC	0	GTGCAC	0
GTGCACC	0	GTGGCAC	0	GTGGACC	0	GTGCCAC	0	GTGACC	0	GTGCAC	0	GTGACC	0	GTGCAC	0
GTGCACC	0	GTGCCAC	0	GTGGACC	0	GTGCCAC	0	GTGACC	0	GTGCAC	0	GTGACC	0	GTGCAC	0
GTGGACC	0	GTGCCAC	0	GTGGACC	0	GTGCCAC	0	GTGACC	0	GTGCAC	0	GTGACC	0	GTGCAC	0
GTGCACC	0	GTGGCAC	0	GTGAACC	0.654	GTGTCAC	0.654	GTGACC	0	GTGCAC	0	GTGACC	0	GTGCAC	0
GTGGACC	0	GTGCCAC	0	GTGAACC	0.654	GTGACAC	0.654	GTGACC	0	GTGCAC	0	GTGACC	0	GTGCAC	0
GTGCACC	0	GTGCCAC	0	GTGAACC	0.654	GTGTCAC	0.654	GTGACC	0	GTGCAC	0	GTGACC	0	GTGCAC	0
GTGGACC	0	GTGGCAC	0	GTGAACC	0.654	GTGACAC	0.654	GTGACC	0	GTGCAC	0	GTGACC	0	GTGCAC	0
GTGCACC	0	GTGCCAC	0	GTGTACC	0.654	GTGACAC	0.654	GTGACC	0	GTGCAC	0	GTGACC	0	GTGCAC	0
GTGGACC	0	GTGCCAC	0	GTGTACC	0.654	GTGTCAC	0.654	GTGACC	0	GTGCCC	1.61	GTGACC	0	GTGCAC	0
GTGGACC	0	GTGCCAC	0	GTGAACC	0.654	GTGTCAC	0.654	GTGACC	0	GGGCAC	1.61	GTGACC	0	GTGCAC	0
GTGGACC	0	GTGGCAC	0	GTGAACC	0.654	GTGACAC	0.654	GTGACC	0	GTGCCC	1.61	GTGACC	0	GTGCAC	0
GTGGACC	0	GTGCCAC	0	GTGTACC	0.654	GTGTCAC	0.654	GTGACC	0	GGGCAC	1.61	GTGACC	0	GTGCAC	0
GTGTACC	1.387	GTGTCAC	1.387	GTGTACC	0.654	GTGACAC	0.654	GTGACC	0	GTGCCC	1.61	GTGACC	0	GTGCAC	0
GTGTACC	1.387	GTGACAC	1.387	GTGTACC	0.654	GTGACAC	0.654	GTGACC	0	GTGCCC	1.61	GTGACC	0	GTGCAC	0
GTGTACC	1.387	GTGACAC	1.387	GTGTACC	0.654	GTGTCAC	0.654	GTGACC	0	GTGCCC	1.61	GTGACC	0	GTGCAC	0
GTGAACC	1.387	GTGACAC	1.387	GTGTACC	0.654	GTGTCAC	0.654	GTGACC	0	GTGCCC	1.61	GTGACC	0	GTGCAC	0
GTGTACC	1.387	GTGACAC	1.387	GTGTACC	0.654	GTGTCAC	0.654	GTGACC	0	GGGCAC	1.61	GTGACC	0	GTGCAC	0
GTGAACC	1.387	GTGTCAC	1.387	GTGAACC	0.654	GTGTCAC	0.654	GTGACC	0	GGGCAC	1.61	GTGACC	0	GTGCAC	0
GTGTACC	1.387	GTGACAC	1.387	GTGTACC	0.654	GTGACAC	0.654	GTGACC	0	GGGCAC	1.61	GTGACC	0	GTGCAC	0
GTGAACC	1.387	GTGTCAC	1.387	GTGTACC	0.654	GTGTCAC	0.654	GTGACC	0	GTGCCC	1.61	GTGACC	0	GTGCAC	0
GTGTACC	1.387	GTGACAC	1.387	GTGTACC	0.654	GTGACAC	0.654	GTGACC	0	GTGCCC	1.61	GTGACC	0	GTGCAC	0
GTGAACC	1.387	GTGACAC	1.387	GTGTACC	0.654	GTGACAC	0.654	GTGACC	0	GGGCAC	1.61	GTGACC	0	GTGCAC	0
GTGTACC	1.387	GTGTCAC	1.387	GTGAACC	0.654	GTGTCAC	0.654	GTGACC	0	GGGCAC	1.61	GTGACC	0	GTGCAC	0
GTGTACC	1.387	GTGACAC	1.387	GTGAACC	0.654	GTGTCAC	0.654	GTGACC	0	GGGCAC	1.61	GTGACC	0	GTGCAC	0
GTGAACC	1.387	GTGACAC	1.387	GTGAACC	0.654	GTGACAC	0.654	GTGACC	0	GGGCAC	1.61	GTGACC	0	GTGCAC	0
GTGAACC	1.387	GTGACAC	1.387	GTGTACC	0.654	GTGACAC	0.654	GTGCCC	1.61	GGGCAC	1.61	GAGACC	1.61	GAGCAC	1.61
GTGAACC	1.387	GTGACAC	1.387	GTGTACC	0.654	GTGACAC	0.654	GGGACC	1.61	GTGCCC	1.61	GAGACC	1.61	GTGCTC	1.61
GTGAACC	1.387	GTGTCAC	1.387	GTGTACC	0.654	GTGTCAC	0.654	GGGACC	1.61	GGGCAC	1.61	GTGTCC	1.61	GAGCAC	1.61
GTGTACC	1.387	GTGTCAC	1.387	GTGAACC	0.654	GTGACAC	0.654	GTGCCC	1.61	GGGCAC	1.61	GTGTCC	1.61	GAGCAC	1.61
GTGTACC	1.387	GTGACAC	1.387	GAGCACC	1.61	GAGGCAC	1.61	GGGACC	1.61	GTGCCC	1.61	GTGTCC	1.61	GAGCAC	1.61
GTGTACC	1.387	GTGACAC	1.387	GTGGTCC	1.61	GAGCCAC	1.61	GTGCCC	1.61	GTGCCC	1.61	GAGACC	1.61	GTGCTC	1.61
GTGCCCC	1.61	GGGGCAC	1.61	GTGCTCC	1.61	GTGGCTC	1.61	GTGCCC	1.61	GTGCCC	1.61	GAGACC	1.61	GAGCAC	1.61
GGGGACC	1.61	GTGGCCC	1.61	GAGCACC	1.61	GAGGCAC	1.61	GGGACC	1.61	GGGCAC	1.61	GAGACC	1.61	GAGCAC	1.61
GTGCCCC	1.61	GTGCCCC	1.61	GAGCACC	1.61	GTGGCTC	1.61	GGGACC	1.61	GTGCCC	1.61	GAGACC	1.61	GAGCAC	1.61
GTGCCCC	1.61	GGGGCAC	1.61	GAGGACC	1.61	GAGGCAC	1.61	GTGCCC	1.61	GTGCCC	1.61	GTGTCC	1.61	GAGCAC	1.61
GGGCACC	1.61	GGGCCAC	1.61	GAGGACC	1.61	GTGGCTC	1.61	GTGCCC	1.61	GGGCAC	1.61	GTGTCC	1.61	GAGCAC	1.61
GTGCCCC	1.61	GGGGCAC	1.61	GAGGACC	1.61	GTGCCTC	1.61	GTGCCC	1.61	GTGCCC	1.61	GTGTCC	1.61	GTGCTC	1.61
GGGCACC	1.61	GGGCCAC	1.61	GAGCACC	1.61	GAGGCAC	1.61	GGGACC	1.61	GTGCCC	1.61	GTGTCC	1.61	GAGCAC	1.61
GTGGCCC	1.61	GGGGCAC	1.61	GAGGACC	1.61	GAGGCAC	1.61	GGGACC	1.61	GTGCCC	1.61	GTGTCC	1.61	GTGCTC	1.61
GGGCACC	1.61	GTGCCCC	1.61	GAGGACC	1.61	GAGCCAC	1.61	GGGACC	1.61	GGGCAC	1.61	GAGACC	1.61	GTGCTC	1.61
GGGCACC	1.61	GTGCCCC	1.61	GTGGTCC	1.61	GTGCCTC	1.61	GGGACC	1.61	GTACAC	1.625	GAGACC	1.61	GTGCTC	1.61
GTGGCCC	1.61	GGGCCAC	1.61	GTGGTCC	1.61	GAGCCAC	1.61	GGGACC	1.61	GTGTAC	1.625	GTGTCC	1.61	GAGCAC	1.61
GGGGACC	1.61	GGGCCAC	1.61	GAGGACC	1.61	GTCCCAC	1.625	GTGCCC	1.61	GTGTAC	1.625	GAGACC	1.61	GAGCAC	1.61
GGGGACC	1.61	GTGGCCC	1.61	GTGCTCC	1.61	GTGCGAC	1.625	GGGACC	1.61	GTACAC	1.625	GTGTCC	1.61	GAGCAC	1.61
GTGGCCC	1.61	GTGCCCC	1.61	GTGCTCC	1.61	GTGCGAC	1.625	GTGCCC	1.61	GTACAC	1.625	GAGACC	1.61	GTGCTC	1.61
GTGCCCC	1.61	GGGGCAC	1.61	GAGGACC	1.61	GTGCGAC	1.625	GTGCCC	1.61	GTACAC	1.625	GAGACC	1.61	GAGCAC	1.61
GTGGCCC	1.61	GGGGCAC	1.61	GTGGTCC	1.61	GTCCCAC	1.625	GGGACC	1.61	GTGTAC	1.625	GAGACC	1.61	GTGGAC	1.625
GGGGACC	1.61	GTGCCCC	1.61	GTGGTCC	1.61	GTCCCAC	1.625	GTGCCC	1.61	GTACAC	1.625	GAGACC	1.61	GTGGAC	1.625
GTGGCCC	1.61	GGGCCAC	1.61	GTGGTCC	1.61	GTGGGAC	1.625	GTGCCC	1.61	GTGTAC	1.625	GAGACC	1.61	GTCCAC	1.625
GTGGCCC	1.61	GGGCCAC	1.61	GTGCTCC	1.61	GTCGCAC	1.625	GGGACC	1.61	GTGTAC	1.625	GTGTCC	1.61	GTGGAC	1.625
GGGGACC	1.61	GTGGCCC	1.61	GAGGACC	1.61	GTGCGAC	1.625	GTGCCC	1.61	GTACAC	1.625	GTGTCC	1.61	GTGGAC	1.625
GGGCACC	1.61	GGGCCAC	1.61	GAGGACC	1.61	GTGGGAC	1.625	GGGACC	1.61	GTACAC	1.625	GAGACC	1.61	GTGGAC	1.625
GTGGCCC	1.61	GTGCCCC	1.61	GAGCACC	1.61	GTCCCAC	1.625	GGGACC	1.61	GTGTAC	1.625	GAGACC	1.61	GTCCAC	1.625
GTGCCCC	1.61	GTGCCCC	1.61	GTGCTCC	1.61	GTCGCAC	1.625	GGGACC	1.61	GTACAC	1.625	GTGTCC	1.61	GTGGAC	1.625
GTGGCCC	1.61	GTGGCCC	1.61	GTGGTCC	1.61	GTCCCAC	1.625	GTGCCC	1.61	GTACAC	1.625	GAGACC	1.61	GTCCAC	1.625
GGGGACC	1.61	GTGCTAC	1.625	GTGGTCC	1.61	GTCCCAC	1.625	GTGCCC	1.61	GTGTAC	1.625	GTGTCC	1.61	GTCCAC	1.625
GTGCATC	1.625	GTGCTAC	1.625	GTGCTCC	1.61	GTCCCAC	1.625	GTGCCC	1.61	GTGTAC	1.625	GAGACC	1.61	GTGGAC	1.625
GTGGATC	1.625	GTACCAC	1.625	GTGCTCC	1.61	GTGGGAC	1.625	GTGCCC	1.61	GTACAC	1.625	GAGACC	1.61	GTGGAC	1.625
GTAGACC	1.625	GTGGTAC	1.625	GAGCACC	1.61	GTCGCAC	1.625	GTGCCC	1.61	GTACAC	1.625	GAGACC	1.61	GTCCAC	1.625
GTGCATC	1.625	GTACCAC	1.625	GTGGTCC	1.61	GTGCGAC	1.625	GTGCCC	1.61	GTACAC	1.625	GTGAGC	1.625	GTGGAC	1.625
GTGCATC	1.625	GTAGCAC	1.625	GTGCAGC	1.625	GTGGGAC	1.625	GGGACC	1.61	GTGTAC	1.625	GTGAGC	1.625	GTGGAC	1.625
GTACACC	1.625	GTAGCAC	1.625	GTCGACC	1.625	GTCCCAC	1.625	GTGCCC	1.61	GTGTAC	1.625	GTGAGC	1.625	GTCCAC	1.625
GTACACC	1.625	GTGGTAC	1.625	GTCCACC	1.625	GTGCGAC	1.625	GTAACC	1.625	GTACAC	1.625	GTGAGC	1.625	GTCCAC	1.625
GTGCATC	1.625	GTGCTAC	1.625	GTGGAGC	1.625	GTGCGAC	1.625	GTGATC	1.625	ATGCAC	1.677	GTGAGC	1.625	GTGGAC	1.625
GTACACC	1.625	GTAGCAC	1.625	GTGCAGC	1.625	GTCCCAC	1.625	GTAACC	1.625	ATGCAC	1.677	GTCACC	1.625	GTCCAC	1.625
GTAGACC	1.625	GTGGTAC	1.625	GTGCAGC	1.625	GTGGGAC	1.625	GTAACC	1.625	GTGCAT	1.677	GTCACC	1.625	GTCCAC	1.625
GTGGATC	1.625	GTGGTAC	1.625	GTGCAGC	1.625	GTGCGAC	1.625	GTAACC	1.625	GTGCAT	1.677	GTGAGC	1.625	GTCCAC	1.625
GTAGACC	1.625	GTGCTAC	1.625	GTCGACC	1.625	GTCCCAC	1.625	GTGATC	1.625	GTGCAT	1.677	GTGAGC	1.625	GTCCAC	1.625
GTACACC	1.625	GTGGTAC	1.625	GTGGAGC	1.625	GTGCGAC	1.625	GTGATC	1.625	GTGCAT	1.677	GTGAGC	1.625	GTCCAC	1.625
GTACACC	1.625	GTACCAC	1.625	GTCGACC	1.625	GTGCCAT	1.677	GTGATC	1.625	ATGCAC	1.677	GTGAGC	1.625	GTGGAC	1.625
GTGCATC	1.625	GTACCAC	1.625	GTGGAGC	1.625	GTGCCAT	1.677	GTGATC	1.625	GTGCAT	1.677	GTGAGC	1.625	GTCCAC	1.625
GTGCATC	1.625	GTGCTAC	1.625	GTCGACC	1.625	GTGCCAT	1.677	GTGATC	1.625	GTGCAT	1.677	GTCACC	1.625	GTGGAC	1.625
GTGGATC	1.625	GTACCAC	1.625	GTGCAGC	1.625	ATGCCAC	1.677	GTAACC	1.625	GTGCAT	1.677	GTCACC	1.625	GTGGAC	1.625
GTACACC	1.625	GTACCAC	1.625	GTGGAGC	1.625	ATGCCAC	1.677	GTAACC	1.625	ATGCAC	1.677	GTGAGC	1.625	GTCCAC	1.625
GTAGACC	1.625	GTGGTAC	1.625	GTGCAGC	1.625	ATGGCAC	1.677	GTAACC	1.625	GTGCAT	1.677	GTCACC	1.625	GTCCAC	1.625
GTAGACC	1.625	GTACCAC	1.625	GTCGACC	1.625	GTGGCAT	1.677	GTGATC	1.625	ATGCAC	1.677	GTCACC	1.625	GTGGAC	1.625
GTAGACC	1.625	GTACCAC	1.625	GTGCACT	1.677	ATGCCAC	1.677	GTGATC	1.625	ATGCAC	1.677	GTGAGC	1.625	GTGGAC	1.625
GTAGACC	1.625	GTAGCAC	1.625	GTGGACT	1.677	ATGCCAC	1.677	GTAACC	1.625	GTGCAT	1.677	GTGAGC	1.625	GTGCAT	1.677
ATGCACC	1.677	GTAGCAC	1.625	GTGCACT	1.677	ATGGCAC	1.677	GTGATC	1.625	GTGCAT	1.677	GTCACC	1.625	ATGCAC	1.677
GTGGACT	1.677	ATGCCAC	1.677	GTGGACT	1.677	GTGCCAT	1.677	GTGATC	1.625	GTGCAT	1.677	GTGAGC	1.625	GTGCAT	1.677
ATGCACC	1.677	GTGCCAT	1.677	ATGGACC	1.677	ATGCCAC	1.677	GTAACC	1.625	ATGCAC	1.677	GTGAGC	1.625	ATGCAC	1.677
ATGCACC	1.677	ATGGCAC	1.677	GTGCACT	1.677	GTGGCAT	1.677	GTAACC	1.625	ATGCAC	1.677	GTGAGC	1.625	ATGCAC	1.677
GTGGACT	1.677	ATGCCAC	1.677	ATGCACC	1.677	ATGGCAC	1.677	GTAACC	1.625	ATGCAC	1.677	ATGACC	1.677	GTGCAT	1.677
GTGCACT	1.677	ATGGCAC	1.677	ATGCACC	1.677	ATGCCAC	1.677	GTAACC	1.625	GTGCAT	1.677	GTGACT	1.677	ATGCAC	1.677
GTGCACT	1.677	ATGCCAC	1.677	ATGGACC	1.677	ATGCCAC	1.677	GTGATC	1.625	ATGCAC	1.677	GTGACT	1.677	ATGCAC	1.677
GTGCACT	1.677	GTGCCAT	1.677	ATGCACC	1.677	ATGCCAC	1.677	ATGACC	1.677	GCGCAC	1.945	GTGACT	1.677	GTGCAT	1.677
GTGCACT	1.677	GTGCCAT	1.677	ATGCACC	1.677	GTGCCAT	1.677	GTGACT	1.677	GTGCGC	1.945	GTGACT	1.677	ATGCAC	1.677
GTGCACT	1.677	ATGCCAC	1.677	ATGGACC	1.677	GTGCCAT	1.677	GTGACT	1.677	GTGCGC	1.945	GTGACT	1.677	ATGCAC	1.677
ATGCACC	1.677	GTGCCAT	1.677	GTGCACT	1.677	GTGCCAT	1.677	GTGACT	1.677	GCGCAC	1.945	GTGACT	1.677	GTGCAT	1.677
ATGGACC	1.677	ATGCCAC	1.677	GTGCACT	1.677	ATGGCAC	1.677	GTGACT	1.677	GTGCGC	1.945	ATGACC	1.677	ATGCAC	1.677
ATGCACC	1.677	ATGCCAC	1.677	GTGCACT	1.677	GTGCCGC	1.945	ATGACC	1.677	GCGCAC	1.945	ATGACC	1.677	GTGCAT	1.677
ATGCACC	1.677	GTGGCAT	1.677	ATGGACC	1.677	GTGCCGC	1.945	ATGACC	1.677	GTGCGC	1.945	GTGACT	1.677	GTGCAT	1.677
GTGGACT	1.677	ATGCCAC	1.677	GTGCACT	1.677	GTGGCGC	1.945	GTGACT	1.677	GTGCGC	1.945	ATGACC	1.677	ATGCAC	1.677
GTGCACT	1.677	GTGCCAT	1.677	GTGGACT	1.677	GTGGCGC	1.945	ATGACC	1.677	GCGCAC	1.945	ATGACC	1.677	ATGCAC	1.677
GTGCACT	1.677	ATGCCAC	1.677	GCGCACC	1.945	GCGCCAC	1.945	ATGACC	1.677	GTGCGC	1.945	ATGACC	1.677	GTGCAT	1.677
ATGCACC	1.677	ATGCCAC	1.677	GTGCGCC	1.945	GCGGCAC	1.945	GTGACT	1.677	GTGCGC	1.945	GTGACT	1.677	GTGCAT	1.677
GTGGACT	1.677	ATGGCAC	1.677	GCGCACC	1.945	GCGGCAC	1.945	ATGACC	1.677	GCGCAC	1.945	ATGACC	1.677	ATGCAC	1.677
ATGCACC	1.677	GTGGCAT	1.677	GTGGGCC	1.945	GCGCCAC	1.945	ATGACC	1.677	GCGCAC	1.945	GTGACT	1.677	ATGCAC	1.677
GTGCACT	1.677	ATGGCAC	1.677	GTGCGCC	1.945	GCGGCAC	1.945	ATGACC	1.677	GCGCAC	1.945	ATGACC	1.677	GTGCAT	1.677
ATGGACC	1.677	ATGGCAC	1.677	GCGCACC	1.945	GCGGCAC	1.945	GTGACT	1.677	GTGCGC	1.945	ATGACC	1.677	ATGCAC	1.677
ATGGACC	1.677	GTGCCAT	1.677	GCGCACC	1.945	GTTGCAC	2.254	ATGACC	1.677	GCGCAC	1.945	ATGACC	1.677	ATGCAC	1.677
ATGCACC	1.677	GTGGCAT	1.677	GTGCGCC	1.945	GTTGCAC	2.254	ATGACC	1.677	GTGCGC	1.945	GTGACT	1.677	ATGCAC	1.677
ATGGACC	1.677	ATGCCAC	1.677	GCGCACC	1.945	GTTCCAC	2.254	ATGACC	1.677	GCGCAC	1.945	GTGACT	1.677	ATGCAC	1.677
GTGGGCC	1.945	GTGCCGC	1.945	GTGCGCC	1.945	GTGGAAC	2.254	GTGACT	1.677	GCGCAC	1.945	ATGACC	1.677	GTGCAT	1.677
GCGGACC	1.945	GTGCCGC	1.945	GCGGACC	1.945	GTTGCAC	2.254	ATGACC	1.677	GCGCAC	1.945	GTGACT	1.677	GTGCAT	1.677
GTGGGCC	1.945	GTGGCGC	1.945	GCGCACC	1.945	GTGCAAC	2.254	GTGACT	1.677	GCGCAC	1.945	GTGACT	1.677	GTGCAT	1.677
GCGGACC	1.945	GTGGCGC	1.945	GTTCACC	2.254	GTGCAAC	2.254	GTGACT	1.677	GCGCAC	1.945	GTGACT	1.677	ATGCAC	1.677
GCGGACC	1.945	GTGGCGC	1.945	GTTGACC	2.254	GTGCAAC	2.254	ATGACC	1.677	GCGCAC	1.945	GTGACT	1.677	GTGCGC	1.945
GCGCACC	1.945	GTGCCGC	1.945	GTTGACC	2.254	GTGCAAC	2.254	GTGACT	1.677	GCGCAC	1.945	GTGGCC	1.945	GTGCGC	1.945
GTGCGCC	1.945	GTGCCGC	1.945	GTTCACC	2.254	GTTGCAC	2.254	ATGACC	1.677	GCGCAC	1.945	GTGGCC	1.945	GTGCGC	1.945
GCGCACC	1.945	GTGCCGC	1.945	GTTGACC	2.254	GTGGAAC	2.254	GTGACT	1.677	GTGCGC	1.945	GTGGCC	1.945	GCGCAC	1.945
GCGCACC	1.945	GTGGCGC	1.945	GTTGACC	2.254	GTGGAAC	2.254	GTGACT	1.677	GCGCAC	1.945	GCGACC	1.945	GTGCGC	1.945
GCGGACC	1.945	GCGGCAC	1.945	GTTGACC	2.254	GTGGAAC	2.254	GTGACT	1.677	GTGCGC	1.945	GTGGCC	1.945	GTGCGC	1.945
GCGGACC	1.945	GCGGCAC	1.945	GTTGACC	2.254	GTTCCAC	2.254	GTGACT	1.677	GCGCAC	1.945	GCGACC	1.945	GTGCGC	1.945
GTGGGCC	1.945	GCGCCAC	1.945	GTGCAAC	2.254	GTTGCAC	2.254	GCGACC	1.945	GTGCGC	1.945	GCGACC	1.945	GTGCGC	1.945
GTGGGCC	1.945	GCGGCAC	1.945	GTGCAAC	2.254	GTTCCAC	2.254	GTGGCC	1.945	GTGCGC	1.945	GCGACC	1.945	GTGCGC	1.945
GTGCGCC	1.945	GCGCCAC	1.945	GTGGAAC	2.254	GTTGCAC	2.254	GTGGCC	1.945	GCGCAC	1.945	GCGACC	1.945	GTGCGC	1.945
GTGCGCC	1.945	GCGCCAC	1.945	GTGGAAC	2.254	GAGACAC	2.264	GCGACC	1.945	GCGCAC	1.945	GTGGCC	1.945	GTGCGC	1.945
GTGGGCC	1.945	GCGCCAC	1.945	GTGGAAC	2.254	GAGTCAC	2.264	GTGGCC	1.945	GCGCAC	1.945	GTGGCC	1.945	GCGCAC	1.945
GCGCACC	1.945	GCGGCAC	1.945	GAGTACC	2.264	GAGACAC	2.264	GCGACC	1.945	GTGCGC	1.945	GCGACC	1.945	GCGCAC	1.945
GCGCACC	1.945	GCGGCAC	1.945	GTGATCC	2.264	GAGTCAC	2.264	GCGACC	1.945	GTTCAC	2.254	GTGGCC	1.945	GTGCGC	1.945
GCGCACC	1.945	GTTGCAC	2.254	GAGAACC	2.264	GTGTCTC	2.264	GTGGCC	1.945	GTTCAC	2.254	GCGACC	1.945	GCGCAC	1.945
GTGCGCC	1.945	GTTCCAC	2.254	GTGATCC	2.264	GTGACTC	2.264	GTGGCC	1.945	GTGAAC	2.254	GTGGCC	1.945	GCGCAC	1.945
GTTCACC	2.254	GTTGCAC	2.254	GAGAACC	2.264	GTGACTC	2.264	GTGGCC	1.945	GTGAAC	2.254	GTGGCC	1.945	GCGCAC	1.945
GTTCACC	2.254	GTTCCAC	2.254	GTGTTCC	2.264	GTGTCTC	2.264	GCGACC	1.945	GTTCAC	2.254	GCGACC	1.945	GTGCGC	1.945
GTTGACC	2.254	GTTCCAC	2.254	GAGAACC	2.264	GTGTGAC	2.279	GTGGCC	1.945	GTTCAC	2.254	GTGGCC	1.945	GCGCAC	1.945
GTTCACC	2.254	GTTCCAC	2.254	GAGAACC	2.264	GTGAGAC	2.279	GCGACC	1.945	GTTCAC	2.254	GCGACC	1.945	GCGCAC	1.945
GTTGACC	2.254	GTGCAAC	2.254	GTGTTCC	2.264	GTGTGAC	2.279	GCGACC	1.945	GTTCAC	2.254	GTGGCC	1.945	GTGCGC	1.945
GTTCACC	2.254	GTTGCAC	2.254	GAGTACC	2.264	GTGAGAC	2.279	GCGACC	1.945	GTGAAC	2.254	GTGGCC	1.945	GTGCGC	1.945
GTTGACC	2.254	GTTCCAC	2.254	GAGTACC	2.264	GTCTCAC	2.279	GCGACC	1.945	GTTCAC	2.254	GTGGCC	1.945	GTGCGC	1.945
GTTGACC	2.254	GTGGAAC	2.254	GTCTACC	2.279	GTGTGAC	2.279	GCGACC	1.945	GTGAAC	2.254	GTGGCC	1.945	GTGCGC	1.945
GTTCACC	2.254	GTTGCAC	2.254	GTGTAGC	2.279	GTCTCAC	2.279	GTGGCC	1.945	GTGAAC	2.254	GCGACC	1.945	GCGCAC	1.945
GTGGAAC	2.254	GTGCAAC	2.254	GTCAACC	2.279	GTCTCAC	2.279	GCGACC	1.945	CTGCAC	2.376	GTGGCC	1.945	GTGCGC	1.945
CTGCACC	2.376	GTGCAAC	2.254	GTCTACC	2.279	GTGTGAC	2.279	GTGGCC	1.945	CTGCAC	2.376	GTGGCC	1.945	GTGCGC	1.945
CTGCACC	2.376	GTGCAAC	2.254	GTCAACC	2.279	GTGAGAC	2.279	GCGACC	1.945	CTGCAC	2.376	GTGGCC	1.945	GCGCAC	1.945
CTGCACC	2.376	CTGCCAC	2.376	GTCAACC	2.279	GTCTCAC	2.279	GTGGCC	1.945	CTGCAC	2.376	GTGGCC	1.945	GCGCAC	1.945
GTGCACG	2.376	CTGGCAC	2.376	GTCAACC	2.279	GTGACAT	2.331	GTGGCC	1.945	CTGCAC	2.376	GTGGCC	1.945	GCGCAC	1.945
GTGGACG	2.376	CTGCCAC	2.376	GTGTAGC	2.279	GTGACAT	2.331	GCGACC	1.945	CTGCAC	2.376	GCGACC	1.945	GCGCAC	1.945
GTGGACG	2.376	CTGGCAC	2.376	ATGAACC	2.331	GTGACAT	2.331	GCGACC	1.945	CTGCAC	2.376	GCGACC	1.945	GTGCGC	1.945
GTGCACG	2.376	CTGGCAC	2.376	GTGAACT	2.331	GTGACAT	2.331	GTTACC	2.254	CTGCAC	2.376	GTGAAC	2.254	GTGAAC	2.254
GTGGACG	2.376	GTGGCAG	2.376	GTGAACT	2.331	GTGACAT	2.331	GTTACC	2.254	CTGCAC	2.376	GTTACC	2.254	GTTCAC	2.254
GTGGTCC	2.454	GTGCCAG	2.376	ATGAACC	2.331	GTGACAT	2.331	GTTACC	2.254	CTGCAC	2.376	GTGAAC	2.254	GTTCAC	2.254
GAGGACC	2.454	GTGGCAG	2.376	GTGTACT	2.331	ATGTCAC	2.331	GTTACC	2.254	CTGCAC	2.376	GTTACC	2.254	GTTCAC	2.254
GTGCTCC	2.454	GAGGCAC	2.454	ATGTACC	2.331	GTGACAT	2.331	GTGAAC	2.254	CTGCAC	2.376	GTTACC	2.254	GTTCAC	2.254
GTGCTCC	2.454	GAGCCAC	2.454	CTGGACC	2.376	GTGTCAT	2.331	GTTACC	2.254	CTGCAC	2.376	GTGAAC	2.254	GTTCAC	2.254
GTGCTCC	2.454	GAGCCAC	2.454	CTGCACC	2.376	ATGACAC	2.331	GTTACC	2.254	CTGCAC	2.376	GTGAAC	2.254	GTGAAC	2.254
GTGCTCC	2.454	GAGGCAC	2.454	CTGCACC	2.376	ATGTCAC	2.331	GTGAAC	2.254	GTGCAG	2.376	GTGAAC	2.254	GTTCAC	2.254
GAGCACC	2.454	GAGCCAC	2.454	CTGCACC	2.376	GTGTCAT	2.331	GTTACC	2.254	GTGCAG	2.376	GTTACC	2.254	GTTCAC	2.254
GTGCTCC	2.454	GAGGCAC	2.454	CTGGACC	2.376	ATGACAC	2.331	GTGAAC	2.254	GTGCAG	2.376	GTTACC	2.254	GTGAAC	2.254
GTGGTCC	2.454	GAGGCAC	2.454	CTGCACC	2.376	CTGCCAC	2.376	GTTACC	2.254	GTGCAG	2.376	GTGAAC	2.254	GTTCAC	2.254
GTGGTCC	2.454	GTGGCTC	2.454	CTGCACC	2.376	CTGCCAC	2.376	GTGAAC	2.254	GTGCAG	2.376	GTGAAC	2.254	GTTCAC	2.254
GTGGTCC	2.454	GTGCCTC	2.454	CTGGACC	2.376	CTGGCAC	2.376	GTTACC	2.254	GTGCAG	2.376	GTGAAC	2.254	GTGAAC	2.254
GAGGACC	2.454	GTGCCTC	2.454	CTGGACC	2.376	GTGGCAG	2.376	GTTACC	2.254	GAGCAC	2.454	GTTACC	2.254	GTGAAC	2.254
GAGCACC	2.454	GTGGCTC	2.454	CTGCACC	2.376	GTGGCAG	2.376	GTTACC	2.254	GAGCAC	2.454	GTGAAC	2.254	GTGAAC	2.254
GTGCTCC	2.454	TTGCCAC	2.938	GTGGACG	2.376	GGGGCAC	2.454	CTGACC	2.376	GAGCAC	2.454	GTGAAC	2.254	GTGAAC	2.254
GTGCTCC	2.454	TTGCCAC	2.938	GTGCACG	2.376	GGGGCAC	2.454	CTGACC	2.376	GTGCTC	2.454	GTGAAC	2.254	GTTCAC	2.254
TTGCACC	2.938	TTGGCAC	2.938	GGGCACC	2.454	GGGCCAC	2.454	CTGACC	2.376	GAGCAC	2.454	GTGAAC	2.254	GTTCAC	2.254
TTGCACC	2.938	GTGCCAA	2.938	GTGCCCC	2.454	GGGCCAC	2.454	CTGACC	2.376	GTGCTC	2.454	CTGACC	2.376	GTTCAC	2.254
TTGGACC	2.938	GTGGCAA	2.938	GTGCCCC	2.454	GGGCCAC	2.454	CTGACC	2.376	GAGCAC	2.454	CTGACC	2.376	GTGAAC	2.254
TTGGACC	2.938	GTGGCAA	2.938	GGGCACC	2.454	GGGGCAC	2.454	CTGACC	2.376	GTGCTC	2.454	CTGACC	2.376	GTGAAC	2.254
GTGCACA	2.938	GTGCCAA	2.938	GGGCACC	2.454	GGGCCAC	2.454	CTGACC	2.376	GTGCTC	2.454	CTGACC	2.376	CTGCAC	2.376
GGGTACC	2.997	GTGACCC	2.997	GGGGACC	2.454	GTGGCCC	2.454	CTGACC	2.376	GAGCAC	2.454	CTGACC	2.376	CTGCAC	2.376
GTGACCC	2.997	GTGTCCC	2.997	GGGGACC	2.454	GTGTCGC	2.599	CTGACC	2.376	GTGCTC	2.454	GTGACG	2.376	CTGCAC	2.376
GGGTACC	2.997	GTGACCC	2.997	GTGCCCC	2.454	GTGTCGC	2.599	CTGACC	2.376	GAGCAC	2.454	GTGACG	2.376	CTGCAC	2.376
GTGTCCC	2.997	GGGACAC	2.997	GTGCCCC	2.454	GCGTCAC	2.599	GTGACG	2.376	GTGCTC	2.454	GTGACG	2.376	CTGCAC	2.376
GGGTACC	2.997	GGGACAC	2.997	GGGCACC	2.454	GTGACGC	2.599	GTGACG	2.376	GTGCTC	2.454	GTGACG	2.376	CTGCAC	2.376
GTGTCCC	2.997	GGGACAC	2.997	GGGGACC	2.454	GCGTCAC	2.599	GTGACG	2.376	GAGCAC	2.454	GTGACG	2.376	CTGCAC	2.376
GTGTCCC	2.997	GGGTCAC	2.997	GTGCCCC	2.454	GTGACGC	2.599	GTGTCC	2.454	GAGCAC	2.454	GTGACG	2.376	CTGCAC	2.376
GGGTACC	2.997	GTGACCC	2.997	GTGCCCC	2.454	GCGTCAC	2.599	GAGACC	2.454	GTGCTC	2.454	GTGACG	2.376	CTGCAC	2.376
GGGTACC	2.997	GTGACCC	2.997	GGGCACC	2.454	GCGACAC	2.599	GTGTCC	2.454	GAGCAC	2.454	GTGCCC	2.454	GTGCAG	2.376
GTGTCCC	2.997	GGGACAC	2.997	GTGAGCC	2.599	GTGAAAC	2.908	GAGACC	2.454	TTGCAC	2.938	GGGACC	2.454	GTGCAG	2.376
GGGTACC	2.997	GTGACCC	2.997	GTGAGCC	2.599	GTTTCAC	2.908	GTGTCC	2.454	TTGCAC	2.938	GTGCCC	2.454	GTGCAG	2.376
GGGTACC	2.997	GTGTTAC	3.012	GTGTGCC	2.599	GTTACAC	2.908	GTGTCC	2.454	TTGCAC	2.938	GGGACC	2.454	GTGCAG	2.376
GTGTATC	3.012	GTGATAC	3.012	GCGTACC	2.599	GTTTCAC	2.908	GTGTCC	2.454	TTGCAC	2.938	GGGACC	2.454	GGGCAC	2.454
GTGAATC	3.012	GTGTTAC	3.012	GTGTGCC	2.599	GTTACAC	2.908	GTGTCC	2.454	TTGCAC	2.938	GGGACC	2.454	GTGCCC	2.454
GTGAATC	3.012	GTAACAC	3.012	GTGTGCC	2.599	GTGAAAC	2.908	GTGTCC	2.454	GTGCAA	2.938	GGGACC	2.454	GGGCAC	2.454
GTGAATC	3.012	GTGTTAC	3.012	GTGAGCC	2.599	GTTTCAC	2.908	GTGTCC	2.454	GTGCAA	2.938	GTGCCC	2.454	GGGCAC	2.454
GTAAACC	3.012	GTGTTAC	3.012	GTGAGCC	2.599	GTTACAC	2.908	GAGACC	2.454	GTGCAA	2.938	GTGCCC	2.454	GGGCAC	2.454
GTAAACC	3.012	GTGATAC	3.012	GTGAGCC	2.599	TTGGCAC	2.938	GTGTCC	2.454	GGGCCC	3.22	GGGACC	2.454	GTGCCC	2.454
GTGAACT	3.064	GTAACAC	3.012	GTTTACC	2.908	TTGGCAC	2.938	GTGTCC	2.454	GGGCCC	3.22	GGGACC	2.454	GTGCCC	2.454
GTGTACT	3.064	GTGTCAT	3.064	GTTAACC	2.908	TTGCCAC	2.938	GTGTCC	2.454	GGGCCC	3.22	GGGACC	2.454	GGGCAC	2.454
GTGAACT	3.064	GTGACAT	3.064	GTTTACC	2.908	TTGGCAC	2.938	GAGACC	2.454	GGGCCC	3.22	GTGCCC	2.454	GGGCAC	2.454
ATGTACC	3.064	GTGACAT	3.064	GTGTAAC	2.908	TTGGCAC	2.938	GAGACC	2.454	GGGCCC	3.22	GTGCCC	2.454	GTGCCC	2.454
ATGTACC	3.064	GTGACAT	3.064	TTGGACC	2.938	GTGGCAA	2.938	GTGTCC	2.454	GGGCCC	3.22	GGGACC	2.454	GTGCCC	2.454
GGGCCCC	3.22	ATGACAC	3.064	TTGGACC	2.938	GTGGCAA	2.938	GTGTCC	2.454	GTGTCC	3.235	GTGCCC	2.454	GTGCCC	2.454
GGGCCCC	3.22	ATGTCAC	3.064	CTGAACC	3.03	GTGCCAA	2.938	TTGACC	2.938	GTACCC	3.235	GTGCCC	2.454	GGGCAC	2.454
GGGCCCC	3.22	GGGGCCC	3.22	GTGTACG	3.03	GTGCCAA	2.938	TTGACC	2.938	GTGTCC	3.235	GGGACC	2.454	TTGCAC	2.938
GGAGACC	3.235	GGGGCCC	3.22	GTGAACG	3.03	GTGTCAG	3.03	TTGACC	2.938	GTACCC	3.235	GTGCCC	2.454	TTGCAC	2.938
GTACCCC	3.235	GGGCCCC	3.22	GTGACCC	3.108	CTGACAC	3.03	TTGACC	2.938	GGGTAC	3.235	GGGACC	2.454	TTGCAC	2.938
GGACACC	3.235	GGGGCCC	3.22	GTGACCC	3.108	CTGTCAC	3.03	TTGACC	2.938	GGGTAC	3.235	TTGACC	2.938	TTGCAC	2.938
GGAGACC	3.235	GGGGTAC	3.235	GTGACCC	3.108	GTGACAG	3.03	TTGACC	2.938	GTACCC	3.235	TTGACC	2.938	TTGCAC	2.938
GTACCCC	3.235	GGGGTAC	3.235	GAGGTCC	3.22	GTGTCCC	3.108	TTGACC	2.938	GGGTAC	3.235	TTGACC	2.938	TTGCAC	2.938
GTAGCCC	3.235	GGACCAC	3.235	GTCCTCC	3.235	GTGTCCC	3.108	TTGACC	2.938	GTACCC	3.235	TTGACC	2.938	TTGCAC	2.938
GGACACC	3.235	GTACCCC	3.235	GTCCTCC	3.235	GTGTCCC	3.108	GTGACA	2.938	GTACCC	3.235	GTGACA	2.938	GTGCAA	2.938
GTAGCCC	3.235	GTGCTCC	3.235	GTCCTCC	3.235	GAGCCTC	3.22	GTGACA	2.938	GTACCC	3.235	GTGACA	2.938	GTGCAA	2.938
GGGCATC	3.235	GTAGTAC	3.25	GACGACC	3.235	GAGCCTC	3.22	GTGACA	2.938	GGGTAC	3.235	GTGACA	2.938	GTGCAA	2.938
GGGGATC	3.235	ATGGCCC	3.287	GTCCTCC	3.235	GAGCGAC	3.235	GTGACA	2.938	GGGTAC	3.235	GAGTCC	3.22	GAGCTC	3.22
GTGCCTC	3.235	AGGGCAC	3.287	GAGGAGC	3.235	GACGCAC	3.235	GTGACA	2.938	GGACAC	3.235	GAGTCC	3.22	GAGCTC	3.22
GTGGCTC	3.235	GGGGCAT	3.287	GAGCAGC	3.235	GTCGCTC	3.235	GTGACA	2.938	GGACAC	3.235	GTGTGC	3.235	GAGCTC	3.22
GTGGCTC	3.235	AGGGCAC	3.287	GTGGTGC	3.235	GTGCGTC	3.235	GTGACA	2.938	GTATAC	3.25	GTCTCC	3.235	GAGCTC	3.22
GTGCCTC	3.235	GGGCCAT	3.287	GAGGAGC	3.235	GTGGGTC	3.235	GGGCCC	3.22	GTATAC	3.25	GTGTGC	3.235	GAGCTC	3.22
GTGCCTC	3.235	AGGGCAC	3.287	GTCGAGC	3.25	GTCGCTC	3.235	GGGCCC	3.22	GGGCAT	3.287	GTCTCC	3.235	GAGCTC	3.22
GTACATC	3.25	GGGCCAT	3.287	GTCCAGC	3.25	GTCGGAC	3.25	GGGCCC	3.22	AGGCAC	3.287	GTGTGC	3.235	GAGGAC	3.235
GTGGCCT	3.287	ATAGCAC	3.302	GTCGAGC	3.25	GTCCGAC	3.25	GTACCC	3.235	GGGCAT	3.287	GTGTGC	3.235	GTGGTC	3.235
ATGGCCC	3.287	GTGCTAT	3.302	GTCGAGC	3.25	GTGCCTT	3.287	GGGATC	3.235	GTGCCT	3.287	GTGTGC	3.235	GTCCTC	3.235
ATGCCCC	3.287	GTAGCAT	3.302	GTCCAGC	3.25	GTGCCTT	3.287	GTGCTC	3.235	ATGCCC	3.287	GTCTCC	3.235	GTCCTC	3.235
AGGGACC	3.287	GTGGTAT	3.302	ATGGTCC	3.287	AAGCCAC	3.287	GTGCTC	3.235	GTGCCT	3.287	GACACC	3.235	GACCAC	3.235
GTGCCCT	3.287	GTAGCAT	3.302	ATGGTCC	3.287	AAGGCAC	3.287	GTGCTC	3.235	GGGCAT	3.287	GTCTCC	3.235	GAGGAC	3.235
GTGGCCT	3.287	GTAGCAT	3.302	ATGGTCC	3.287	AAGCCAC	3.287	GTGCTC	3.235	GGGCAT	3.287	GACACC	3.235	GTGGTC	3.235
GTGGCCT	3.287	ATGGTAC	3.302	AAGGACC	3.287	GAGGCAT	3.287	GGGATC	3.235	GGGCAT	3.287	GTCAGC	3.25	GAGGAC	3.235
GGGCACT	3.287	GTGCTAT	3.302	GTGGTCT	3.287	GAGCCAT	3.287	GTGCTC	3.235	AGGCAC	3.287	ATGTCC	3.287	GTCGAC	3.25
AGGCACC	3.287	ATGCTAC	3.302	ATGCTCC	3.287	ATGGCTC	3.287	GTACCC	3.235	GTGCCT	3.287	ATGTCC	3.287	AAGCAC	3.287
GGGGACT	3.287	ATACCAC	3.302	ATGCTCC	3.287	ATGCCTC	3.287	GTGCTC	3.235	ATGCCC	3.287	ATGTCC	3.287	GTGCTT	3.287
GTGCCCT	3.287	ATGGTAC	3.302	GTGCTCT	3.287	GTGCGAT	3.302	GTGCTC	3.235	GTGCCT	3.287	AAGACC	3.287	GAGCAT	3.287
ATGCATC	3.302	GTGGTAT	3.302	GAGCACT	3.287	GTGCGAT	3.302	GTACCC	3.235	GGGCAT	3.287	GAGACT	3.287	ATGCTC	3.287
ATGCATC	3.302	GTACCAT	3.302	GTGCAGT	3.302	GTCGCAT	3.302	GGAACC	3.235	AGGCAC	3.287	GAGACT	3.287	ATGCTC	3.287
ATGCATC	3.302	ATAGCAC	3.302	ATCCACC	3.302	GTCCCAT	3.302	GTGCTC	3.235	GTGCCT	3.287	GTGTCT	3.287	ATGCTC	3.287
GTACACT	3.302	GTGACGC	3.332	ATCCACC	3.302	GTCCCAT	3.302	GTAATC	3.25	AGGCAC	3.287	ATGTCC	3.287	GTGCTT	3.287
ATACACC	3.302	GCGACAC	3.332	ATGCAGC	3.302	GTGCGAT	3.302	GTGCCT	3.287	ATACAC	3.302	ATGTCC	3.287	GTGCTT	3.287
GTAGACT	3.302	GCGACAC	3.332	ATCGACC	3.302	GTGGGAT	3.302	GGGACT	3.287	ATGTAC	3.302	AAGACC	3.287	GAGCAT	3.287
ATACACC	3.302	GCGTCAC	3.332	ATCCACC	3.302	ATGGGAC	3.302	ATGCCC	3.287	GTACAT	3.302	GTGTCT	3.287	GTGCTT	3.287
ATGCATC	3.302	GCGTCAC	3.332	GAGGGCC	3.555	ATGGCAT	3.354	ATGCCC	3.287	ATGTAC	3.302	AAGACC	3.287	AAGCAC	3.287
ATGCATC	3.302	ATGGCAT	3.354	GCGGTCC	3.555	ATGCCAT	3.354	GTGCCT	3.287	GTGTAT	3.302	AAGACC	3.287	GTGCTT	3.287
ATGCATC	3.302	ATGCCAT	3.354	GAGCGCC	3.555	ATGCCAT	3.354	GGGACT	3.287	ATACAC	3.302	GAGACT	3.287	AAGCAC	3.287
GCGTACC	3.332	GGGGCGC	3.555	GTCCGCC	3.57	GAGCCGC	3.555	ATGCCC	3.287	ATGTAC	3.302	GTGTCT	3.287	GTGCTT	3.287
GTGAGCC	3.332	GCGGCCC	3.555	GCCGACC	3.57	GAGGCGC	3.555	GGGACT	3.287	ATGTAC	3.302	GTGTCT	3.287	GTGCTT	3.287
GTGAGCC	3.332	GCGCCCC	3.555	GTCCGCC	3.57	GCGCCTC	3.555	GTGCCT	3.287	GTACAT	3.302	AAGACC	3.287	ATGCTC	3.287
GTGAGCC	3.332	GCGGCCC	3.555	GCGGAGC	3.57	GCGCCTC	3.555	GGGACT	3.287	GTGTAT	3.302	AAGACC	3.287	ATCCAC	3.302
ATGCACT	3.354	GCAGCAC	3.57	GCGCAGC	3.57	GCGGCTC	3.555	AGGACC	3.287	ATACAC	3.302	GTGTCT	3.287	GTGGAT	3.302
ATGCACT	3.354	GCAGCAC	3.57	GCGCAGC	3.57	GCGCGAC	3.57	GTGCCT	3.287	ATGTAC	3.302	GTGAGT	3.302	ATCCAC	3.302
GCGGCCC	3.555	GCGGTAC	3.57	GCGCAGC	3.57	GCCGCAC	3.57	ATGCCC	3.287	ATGCAT	3.354	GTGAGT	3.302	GTCCAT	3.302
GTACGCC	3.57	GCGGTAC	3.57	GCGCAGC	3.57	GCCGCAC	3.57	GTGATT	3.302	ATGCAT	3.354	ATCACC	3.302	GTGGAT	3.302
GTACGCC	3.57	GTAGCGC	3.57	GCGGAGC	3.57	GTGGGGC	3.57	GTAACT	3.302	GGGCGC	3.555	GTGAGT	3.302	GTCCAT	3.302
GCACACC	3.57	GTACCGC	3.57	GTGCGGC	3.57	TTGACAC	3.592	ATGATC	3.302	GGGCGC	3.555	GTGAGT	3.302	ATCCAC	3.302
GTGCGTC	3.57	GTACCGC	3.57	GTGGGGC	3.57	TTGTCAC	3.592	GTGATT	3.302	GGGCGC	3.555	GTCACT	3.302	GTGGAT	3.302
GTGCGTC	3.57	GTGGTGC	3.57	TTGAACC	3.592	GTGGCGT	3.622	ATAACC	3.302	GGGCGC	3.555	GTGAGT	3.302	GTGGAT	3.302
GCGGATC	3.57	GTGCCGT	3.622	GTGAACA	3.592	GTGGCGT	3.622	ATGATC	3.302	GCGCCC	3.555	ATGAGC	3.302	ATCCAC	3.302
GCGGATC	3.57	ACGCCAC	3.622	ATGCGCC	3.622	ATGCCGC	3.622	GTAACT	3.302	GCGCCC	3.555	GTCACT	3.302	GTGGAT	3.302
ACGGACC	3.622	ACGCCAC	3.622	GTGGGCT	3.622	GCGGCAT	3.622	ATGATC	3.302	GCACAC	3.57	ATGAGC	3.302	GTCCAT	3.302
ATGGGCC	3.622	ACGCCAC	3.622	GCGCACT	3.622	GCGGCAT	3.622	ATGATC	3.302	GCACAC	3.57	GTGAGT	3.302	ATGGAC	3.302
GTGCGCT	3.622	ACGCCAC	3.622	GTGCGCT	3.622	GATGCAC	3.864	ATAACC	3.302	GCGTAC	3.57	ATCACC	3.302	ATGGAC	3.302
GTGGGCT	3.622	ACGCCAC	3.622	GCGGACT	3.622	GTTGCTC	3.864	GTAACT	3.302	GTACGC	3.57	ATGACT	3.354	ATGCAT	3.354
GCGGACT	3.622	GCGGCAT	3.622	GTGCGCT	3.622	GAGGAAC	3.864	ATGATC	3.302	GTACGC	3.57	ATGACT	3.354	ATGCAT	3.354
GTTTACC	3.641	GCGCCAT	3.622	GTGGGCT	3.622	GATCCAC	3.864	ATGATC	3.302	GTGTGC	3.57	ATGACT	3.354	GCGCTC	3.555
GTGAAAC	3.641	GTGTAAC	3.641	GCGCACT	3.622	GAGGAAC	3.864	GTAACT	3.302	GCACAC	3.57	ATGACT	3.354	GAGCGC	3.555
GTGTAAC	3.641	GTTACAC	3.641	GTTCTCC	3.864	GTTCCTC	3.864	GTAACT	3.302	GCGTAC	3.57	GAGGCC	3.555	GTGGGC	3.57
GTGAAAC	3.641	GTTACAC	3.641	GTTCTCC	3.864	GTCCAAC	3.879	ATGATC	3.302	GCGTAC	3.57	GCGTCC	3.555	GCCCAC	3.57
GTTAACC	3.641	GTGTAAC	3.641	GTTCTCC	3.864	GACACAC	3.889	ATGACT	3.354	ACGCAC	3.622	GAGGCC	3.555	GTGGGC	3.57
GTGTAAC	3.641	CTGTCAC	3.763	GATCACC	3.864	GAGTGAC	3.889	ATGACT	3.354	ACGCAC	3.622	GCGTCC	3.555	GTGGGC	3.57
CTGAACC	3.763	GTGTCAG	3.763	GATCACC	3.864	GAGTGAC	3.889	ATGACT	3.354	ATGCGC	3.622	GCCACC	3.57	GCCCAC	3.57
GAGTACC	3.841	GTGACAG	3.763	GTTCTCC	3.864	GACACAC	3.889	GGGGCC	3.555	ATGCGC	3.622	GCGAGC	3.57	GTGGGC	3.57
GTGTTCC	3.841	GTGACAG	3.763	GAGCAAC	3.864	GAGTGAC	3.889	GCGCCC	3.555	ATGCGC	3.622	GCGAGC	3.57	GTGGGC	3.57
GTGATCC	3.841	GTGTCTC	3.841	GAGGAAC	3.864	GCGGCGC	3.89	GGGGCC	3.555	ACGCAC	3.622	GCGAGC	3.57	ACGCAC	3.622
GAGTACC	3.841	GTGACTC	3.841	GAGAAGC	3.889	GCGGCGC	3.89	GCGCCC	3.555	GCGCAT	3.622	GCCACC	3.57	ACGCAC	3.622
GAGTACC	3.841	GTGACTC	3.841	GACTACC	3.889	GTCAGAC	3.904	GTAGCC	3.57	GTGCGT	3.622	GCCACC	3.57	ATGCGC	3.622
GAGAACC	3.841	GTGACTC	3.841	GACTACC	3.889	GTCAGAC	3.904	GTAGCC	3.57	GTGCGT	3.622	ATGGCC	3.622	ATGCGC	3.622
GGTGACC	3.864	GAGACAC	3.841	GTCTTCC	3.889	GTCTGAC	3.904	GCAACC	3.57	GTGCGT	3.622	ATGGCC	3.622	ACGCAC	3.622
GGTCACC	3.864	GGTCCAC	3.864	GACTACC	3.889	GTTCCAT	3.931	GCAACC	3.57	GTTCCC	3.864	GTGGCT	3.622	ATGCGC	3.622
GTTCCCC	3.864	GTGCACC	3.864	GCGGGCC	3.89	ATGGAAC	3.931	GTAGCC	3.57	GGGAAC	3.864	GCGACT	3.622	GCGCAT	3.622
GTTGCCC	3.864	GTGCACC	3.864	GCGGGCC	3.89	ATGCAAC	3.931	GTAGCC	3.57	GGTCAC	3.864	GCGACT	3.622	GCGCAT	3.622
GTTGCCC	3.864	GTGGACC	3.864	GCGGGCC	3.89	ATGCAAC	3.931	ACGACC	3.622	GTTCCC	3.864	GTGGCT	3.622	GCGCAT	3.622
GGGCAAC	3.864	GTAGAAC	3.879	GTCTAGC	3.904	AAGTCAC	3.941	GTGGCT	3.622	GGTCAC	3.864	GTGGCT	3.622	GTGCGT	3.622
GTGGCAC	3.864	GTTCTAC	3.879	GTCAAGC	3.904	AAGACAC	3.941	GTTCCC	3.864	GGTCAC	3.864	GCGACT	3.622	GTGCGT	3.622
GTTCATC	3.879	GTTGTAC	3.879	ATTGACC	3.931	GAGTCAT	3.941	GGGAAC	3.864	GGGAAC	3.864	GTTTCC	3.864	GTGCGT	3.622
GCGCGCC	3.89	GTTCTAC	3.879	ATTGACC	3.931	ATCACAC	3.956	GTGCAC	3.864	GGTCAC	3.864	GAGAAC	3.864	GCGCAT	3.622
GCGGGCC	3.89	ATGCAAC	3.931	ATTGACC	3.931	ATCACAC	3.956	GTGCAC	3.864	GTTTAC	3.879	GAGAAC	3.864	GCGCAT	3.622
GCGGGCC	3.89	ATGGAAC	3.931	ATGGAAC	3.931	ATCACAC	3.956	GGGAAC	3.864	GCGCGC	3.89	GATACC	3.864	GTTCTC	3.864
ATTCACC	3.931	ATGGAAC	3.931	GTGCAAT	3.931	GTCACAT	3.956	GGGAAC	3.864	GCGCGC	3.89	GAGAAC	3.864	GTTCTC	3.864
GTTGACT	3.931	CTGGCCC	3.986	ATGCAAC	3.931	ATGTGAC	3.956	GGTACC	3.864	GTGAAT	3.931	GTTTCC	3.864	GTGATC	3.864
GTGCAAT	3.931	GGGCCAG	3.986	ATCTACC	3.956	GTGTGAT	3.956	GTGCAC	3.864	GTTCAT	3.931	GATACC	3.864	GTTCTC	3.864
GGGCACG	3.986	GGGGCAG	3.986	ATGAAGC	3.956	ATCTCAC	3.956	GTGCAC	3.864	ATTCAC	3.931	GAGAAC	3.864	GTGATC	3.864
GTGCCCG	3.986	CGGGCAC	3.986	ATGTAGC	3.956	CTGGCTC	3.986	GTAAAC	3.879	ATGAAC	3.931	GTGTAC	3.864	GATCAC	3.864
CGGGACC	3.986	CGGCCAC	3.986	ATGTAGC	3.956	CTGGCTC	3.986	GTAAAC	3.879	ATGAAC	3.931	GTTAGC	3.879	GCGCGC	3.89
CTGCCCC	3.986	GTGCCCG	3.986	GTCTACT	3.956	CTGCCTC	3.986	GTTATC	3.879	GTGAAT	3.931	GTTAGC	3.879	GCGCGC	3.89
CTGCATC	4.001	GTACCAG	4.001	GTGTAGT	3.956	CAGGCAC	3.986	GTTATC	3.879	GTGAAT	3.931	GTTAGC	3.879	GTGAAT	3.931
CTGCATC	4.001	GTACCAG	4.001	GTGGTCG	3.986	CAGCCAC	3.986	GTAAAC	3.879	GTTCAT	3.931	GTTAGC	3.879	ATGAAC	3.931
GTACACG	4.001	GTGGTAG	4.001	GTGGTCG	3.986	GTGGCTG	3.986	GTTATC	3.879	CGGCAC	3.986	GTCAAC	3.879	ATGAAC	3.931
GAGGCCC	4.064	CTAGCAC	4.001	CTGCTCC	3.986	GTGGGAG	4.001	GTTATC	3.879	CGGCAC	3.986	GTCAAC	3.879	ATTCAC	3.931
GAGGCCC	4.064	CTGGCAT	4.053	CTGGTCC	3.986	GTCGCAG	4.001	GCGGCC	3.89	GTGTAG	4.001	GTCAAC	3.879	ATGAAC	3.931
GAACACC	4.079	CTGGCAT	4.053	CTGGTCC	3.986	CTCGCAC	4.001	GCGGCC	3.89	GTGTAG	4.001	GCGGCC	3.89	ATGAAC	3.931
GAGGATC	4.079	CTGCCAT	4.053	CTGGAGC	4.001	CTCCCAC	4.001	GTTACT	3.931	GTGTAG	4.001	GTTACT	3.931	ATTCAC	3.931
GTGGTTC	4.079	GAGGCCC	4.064	GTCGACG	4.001	ATGACAT	4.008	ATTACC	3.931	CTACAC	4.001	ATTACC	3.931	GAGCAG	3.986
GTGCTTC	4.079	GAGGCCC	4.064	GTCGACG	4.001	GGGCCTC	4.064	GTTACT	3.931	CTACAC	4.001	GTGAAT	3.931	GAGCAG	3.986
GAGGATC	4.079	GGGCCTC	4.064	CTCCACC	4.001	GGGCCTC	4.064	ATTACC	3.931	CTGCAT	4.053	GTTACT	3.931	CTGCTC	3.986
GAGCATC	4.079	GAGGTAC	4.079	CTGCACT	4.053	GGCCCAC	4.079	GTGAAT	3.931	CTGCAT	4.053	ATTACC	3.931	CAGCAC	3.986
GTGCTCT	4.131	GAGGTAC	4.079	CTGCACT	4.053	GGGCGAC	4.079	GTGAAT	3.931	CTGCAT	4.053	ATGAAC	3.931	CTGCTC	3.986
GAGGACT	4.131	GAGCCAT	4.131	GGGGTCC	4.064	GGGCGAC	4.079	ATGAAC	3.931	GAGCCC	4.064	GTTACT	3.931	CAGCAC	3.986
ATGGTCC	4.131	AAGGCAC	4.131	GTCCCCC	4.079	GTCGCCC	4.079	ATTACC	3.931	GGGCTC	4.064	ATGAAC	3.931	CTGCTC	3.986
ATGGTCC	4.131	AAGCCAC	4.131	GTGGCGC	4.079	GTCGCCC	4.079	GTGAAT	3.931	GAGCCC	4.064	ATGAAC	3.931	CAGCAC	3.986
GCTGACC	4.199	GTGCCTT	4.131	GTGGCGC	4.079	GTGGGCC	4.079	ATTACC	3.931	GAGTAC	4.079	GTGAAT	3.931	CTGCTC	3.986
GTGGGAC	4.199	AAGGCAC	4.131	GGGCAGC	4.079	GTCGCCC	4.079	GGGACG	3.986	GAACAC	4.079	ATGAAC	3.931	CAGCAC	3.986
GTGCGAC	4.199	ATGCCTC	4.131	GTGCCCT	4.131	GGGGCAT	4.131	CTGCCC	3.986	GAACAC	4.079	GTGTCG	3.986	CAGCAC	3.986
GTTCGCC	4.199	GTTCCGC	4.199	GTGCCCT	4.131	AGGCCAC	4.131	CGGACC	3.986	GTGTTC	4.079	GAGACG	3.986	CTGCTC	3.986
GCGGAAC	4.199	GCTGCAC	4.199	GGGCACT	4.131	AGGGCAC	4.131	CGGACC	3.986	GTACTC	4.079	GAGACG	3.986	CTGCTC	3.986
GTGCGAC	4.199	GCGGAAC	4.199	GTGCCCT	4.131	GTGCCCT	4.131	CGGACC	3.986	GAACAC	4.079	GAGACG	3.986	GTGGAG	4.001
CCGCACC	4.321	GCTCCAC	4.199	ATGGCCC	4.131	GTGGCCT	4.131	GTGATG	4.001	GTGTTC	4.079	CTGTCC	3.986	GTCCAG	4.001
GTGCGCG	4.321	CTGGCGC	4.321	AGGGACC	4.131	GTGCAGC	4.199	GTGATG	4.001	GTGCTT	4.131	CAGACC	3.986	CTGCAT	4.053
GCGCACG	4.321	CTGCCGC	4.321	GTTCGCC	4.199	GCGGAAC	4.199	CTAACC	4.001	GAGCAT	4.131	GTGAGG	4.001	CTGCAT	4.053
GTGTACA	4.325	GTGTCAA	4.325	GTTGGCC	4.199	GCGCAAC	4.199	CTGATC	4.001	GTGCTT	4.131	GTCACG	4.001	ATGCAG	4.053
GTGGAGC	4.343	GTCGCAC	4.343	GCGTTCC	4.209	GCTGCAC	4.199	CTGATC	4.001	GTGCTT	4.131	CTGAGC	4.001	GAGCCC	4.064
GTCCACC	4.343	GTCGCAC	4.343	GAGTGCC	4.209	GAGACGC	4.209	CTAACC	4.001	AAGCAC	4.131	CTGACT	4.053	GAGCCC	4.064
GTCCACC	4.343	GTGGGAC	4.343	GTGAGGC	4.224	GCGACTC	4.209	CTGACT	4.053	GTGAGC	4.199	ATGACG	4.053	GGGGAC	4.079
GTCCACC	4.343	GTGCGAC	4.343	GTGAGCT	4.276	GCCACAC	4.224	CTGACT	4.053	GCGAAC	4.199	GAGCCC	4.064	GTCCCC	4.079
GCGCTCC	4.399	GAGCCGC	4.399	GTGTGCT	4.276	GTCTCGC	4.224	ATGACG	4.053	GTTCGC	4.199	GGGAGC	4.079	GTCCCC	4.079
GCGGTCC	4.399	GTTCAAC	4.508	GTGAGCT	4.276	GTGACGT	4.276	ATGACG	4.053	GTTCGC	4.199	GGCACC	4.079	GGGGAC	4.079
GAGCGCC	4.399	GGGGCAA	4.548	GTGGGCG	4.321	GTGTCGT	4.276	GGGTCC	4.064	GCTCAC	4.199	GTGCGC	4.079	GTGGCC	4.079
GTTCAAC	4.508	TGGCCAC	4.548	CTGCGCC	4.321	ACGACAC	4.276	GGGTCC	4.064	GTGCGG	4.321	GGGAGC	4.079	GTCCCC	4.079
GGGGACA	4.548	GTGCCCA	4.548	GTGGGCG	4.321	ATGTCGC	4.276	GAGCCC	4.064	CCGCAC	4.321	GTGCGC	4.079	GTCCCC	4.079
TTGGCCC	4.548	GGGGCAA	4.548	CTGGGCC	4.321	CTGGCGC	4.321	GTGTTC	4.079	GCGCAG	4.321	GGGAGC	4.079	GGGGAC	4.079
GTGGCCA	4.548	GTAGCAA	4.563	GTAGACC	4.343	GGGCCGC	4.399	GTATCC	4.079	CTGCGC	4.321	GGGACT	4.131	GTGGCC	4.079
GTGCATA	4.563	TTGGCAT	4.615	GTACACC	4.343	GGGGCGC	4.399	GAGACT	4.131	CTGCGC	4.321	GTGCCT	4.131	GTGCCT	4.131
GTGGATA	4.563	TTGCCAT	4.615	GCGGCCC	4.399	GTTCAAC	4.508	GTGTCT	4.131	GTGGAC	4.343	GGGACT	4.131	GTGCCT	4.131
GTAGACA	4.563	GTATCCC	4.622	GTGTTAC	4.518	GTTTCTC	4.518	AAGACC	4.131	GTCCAC	4.343	GTGCCT	4.131	GGGCAT	4.131
TTGGATC	4.563	GGAACAC	4.622	GTCAAAC	4.533	TTGCGAC	4.563	ATGTCC	4.131	GTGGAC	4.343	ATGCCC	4.131	GTGCCT	4.131
TTGGATC	4.563	GGATCAC	4.622	GTTAAGC	4.533	GTCGCAA	4.563	ATGTCC	4.131	GCGCTC	4.399	ATGCCC	4.131	ATGCCC	4.131
GGGTCCC	4.607	GGGTTAC	4.622	GCGAGCC	4.544	GTTACAT	4.585	GCTACC	4.199	GCGCTC	4.399	ATGCCC	4.131	ATGCCC	4.131
TTGGACT	4.615	CTTGCAC	4.63	GTGCTCA	4.548	CTGCAAC	4.63	GCTACC	4.199	GAGCGC	4.399	ATGCCC	4.131	ATGCCC	4.131
GTATCCC	4.622	CTTGCAC	4.63	TTGCTCC	4.548	CTTGCAC	4.63	GTGGAC	4.199	GCGCTC	4.399	ATGCCC	4.131	ATGCCC	4.131
GGGAATC	4.622	CTGCAAC	4.63	TTGGTCC	4.548	CTGCAAC	4.63	GCTACC	4.199	GTTAAC	4.508	GCGAAC	4.199	ATGCCC	4.131
GTGACTC	4.622	GGGACAT	4.674	GTGTAAT	4.585	CTTGCAC	4.63	GTGGAC	4.199	GTTAAC	4.508	GTGGAC	4.199	GTGAGC	4.199
CTTGACC	4.63	AGGACAC	4.674	ATGAAAC	4.585	GAGTCAG	4.64	GCGAAC	4.199	TGGCAC	4.548	GCGACG	4.321	GCTCAC	4.199
GGGTACT	4.674	GTAACAT	4.689	GTTTACT	4.585	GAGTCAG	4.64	GCTACC	4.199	GGGCAA	4.548	GTGGCG	4.321	GCTCAC	4.199
ATGTCCC	4.674	ATGTTAC	4.689	GTTTACT	4.585	GAGTCAG	4.64	GTGGCG	4.321	TTGTAC	4.563	GCGACG	4.321	GTTCGC	4.199
ATGTATC	4.689	GATCCAC	4.708	CTTCACC	4.63	GTCTCAG	4.655	GCGACG	4.321	TTACAC	4.563	GTAACC	4.343	CTGCGC	4.321
GTGTATT	4.689	GAGGAAC	4.708	CTTGACC	4.63	CTGAGAC	4.655	GCGACG	4.321	GTACAA	4.563	GGGGCC	4.399	GTGCGG	4.321
GTGTATT	4.689	GATCCAC	4.708	CTGAAGC	4.655	CTCTCAC	4.655	CTGGCC	4.321	ATGCAA	4.615	GCGCCC	4.399	GTGCGG	4.321
GTGAATT	4.689	CTGCCTC	4.83	CTGAAGC	4.655	CTGAGAC	4.655	GTGAGC	4.343	TTGCAT	4.615	GGGGCC	4.399	CTGCGC	4.321
GTATACT	4.689	GTGCCTG	4.83	CTGAACT	4.707	CTGACAT	4.707	GTCACC	4.343	TTGCAT	4.615	GGGGCC	4.399	GTACAC	4.343
GAGGAAC	4.708	GGGCTCC	4.845	ATGTACG	4.707	GTTGCCC	4.708	GCGTCC	4.399	CTTCAC	4.63	GTTAAC	4.508	GTACAC	4.343
ATGAACT	4.741	GTAGTCC	4.86	GGGGAAC	4.708	GGTGCAC	4.708	GCGTCC	4.399	CTGAAC	4.63	TAGACC	4.548	GTGTAC	4.343
ATGTACT	4.741	TCGGCAC	4.883	GTTGCCC	4.708	GTGCACC	4.708	GTTAAC	4.508	CTGAAC	4.63	GTGTCA	4.548	GTTAAC	4.508
GAGCACG	4.83	AGGCCCC	4.897	GAGTCCC	4.718	GGGTGAC	4.733	GTGCCA	4.548	GTTCAG	4.63	GTGTCA	4.548	TAGCAC	4.548
GGGGCTC	4.845	AGGCCCC	4.897	GAGACCC	4.718	GTGAGCC	4.733	TTGCCC	4.548	GTTCAG	4.63	TTGTCC	4.548	GAGCAA	4.548
TCGGACC	4.883	GGGGCCT	4.897	GTCTCCC	4.733	CTGGCAG	4.752	TTGCCC	4.548	GTGAAG	4.63	GAGACA	4.548	TTGCTC	4.548
GCGCACA	4.883	GGACCAT	4.912	GGGTAGC	4.733	CTGCCCC	4.83	TTGACT	4.615	CTGAAC	4.63	TTGAGC	4.563	GAGCAA	4.548
GTGCGCA	4.883	GGGGTAT	4.912	GTGTCCT	4.785	CTGCCCC	4.83	GTTACG	4.63	GTGATC	4.708	TTCACC	4.563	ATGCAA	4.615
GTGGGCA	4.883	GTAGCCT	4.912	CTGGCCC	4.83	CGGCCAC	4.83	CTTACC	4.63	GTGATC	4.708	GTGAGA	4.563	ATGCAA	4.615
GGAGACT	4.912	GTAGCCT	4.912	CTGCCCC	4.83	GTTACGC	4.853	CTGAAC	4.63	GTGATC	4.708	GTGAGA	4.563	TTGCAT	4.615
ATGCCTC	4.912	GTACTAT	4.927	CTGGCCC	4.83	GTCGGTC	4.86	GTGTAC	4.708	CTGCTC	4.83	GTCACA	4.563	CTTCAC	4.63
AGGGATC	4.912	ATACTAC	4.927	GACCTCC	4.845	TCGCCAC	4.883	GTGTAC	4.708	GAGCAG	4.83	TTGACT	4.615	GTTCAG	4.63
GTACCCT	4.912	ATAGTAC	4.927	GACCTCC	4.845	GCGGCAA	4.883	GTGTAC	4.708	GTGCTG	4.83	TTGACT	4.615	GGTCAC	4.708
ATAGCCC	4.912	GGGACGC	4.942	GACGTCC	4.845	GGGCCCC	4.908	CTGACG	4.752	GGACCC	4.845	TTGACT	4.615	GGTCAC	4.708
ATACATC	4.927	GCAACAC	4.957	GACCTCC	4.845	GGGGCCC	4.908	CTGTCC	4.83	GTATCC	4.86	GTTACG	4.63	GGTCAC	4.708
GGGAGCC	4.942	GCATCAC	4.957	GTTTGCC	4.853	GACGCAT	4.912	CAGACC	4.83	GGATAC	4.86	GTTACG	4.63	CTGCAG	4.752
GTAAGCC	4.957	GTGATGC	4.957	GCTAACC	4.853	AACCCAC	4.912	CTGTCC	4.83	TCGCAC	4.883	CTGAAC	4.63	CTGCAG	4.752
ATAGACT	4.979	GTGACGT	5.009	GCGAAAC	4.853	GAGGGAT	4.912	GGACCC	4.845	TCGCAC	4.883	CTTACC	4.63	GGGCAG	4.83
ATACACT	4.979	GTGTCGT	5.009	GTCCTGC	4.86	GACGCAT	4.912	GGACCC	4.845	GAGCTC	4.908	GTGAAG	4.63	GAGGTC	4.845
ATGCATT	4.979	ACGACAC	5.009	GACGAGC	4.86	ATCCGAC	4.927	GTACTC	4.86	GGACAT	4.912	GTTACG	4.63	GAGGTC	4.845
GGACGCC	5.18	ATGACGC	5.009	GTGGGCA	4.883	AAGCCAT	4.964	TCGACC	4.883	GTACCT	4.912	GGTACC	4.708	GACGAC	4.86
GCGCCTC	5.18	TTGGAAC	5.192	GGGGCCC	4.908	GCGACCC	5.053	GTGGCA	4.883	ATACCC	4.912	GGTACC	4.708	GCGCAA	4.883
GGGCGTC	5.18	GCAGTAC	5.195	GACCACT	4.912	GTTGCAA	5.192	GGGCCT	4.897	GTACCT	4.912	CTGACG	4.752	TCGCAC	4.883
TTTCACC	5.192	GCAGTAC	5.195	GAGCAGT	4.912	GTTGCAA	5.192	GAGTCC	4.908	GTACCT	4.912	CTGACG	4.752	TCGCAC	4.883
GTGCAAA	5.192	GTACTGC	5.195	GAGCAGT	4.912	GAGACAA	5.202	GTGCTT	4.912	ATATAC	4.927	CTGACG	4.752	GCGCAA	4.883
GTAGGTC	5.195	AGGGCGC	5.232	GTCCAGT	4.927	GTGTCTA	5.202	ATGCTC	4.912	ATATAC	4.927	GGGACG	4.83	AAGCTC	4.897
GTGGGTT	5.247	GGGGCGT	5.232	AAGGACT	4.964	GTGTGAA	5.217	AGAACC	4.912	ATACAT	4.979	GGGACG	4.83	AAGCTC	4.897
ATGCGTC	5.247	GCGGCCT	5.232	CTGAGCC	4.975	GCGCCTT	5.232	GTGCTT	4.912	ATACAT	4.979	GACTCC	4.845	ATGGTC	4.912
GTTAATC	5.266	GTTTTAC	5.266	GCGACCC	5.053	ATCGCGC	5.247	GGAACT	4.912	ATACAT	4.979	TTGGCC	4.883	GAGGAT	4.912
GCGAGCC	5.277	ACGGCAT	5.299	GGGAGCC	5.053	ATGACAA	5.269	AGGATC	4.912	GCGTCC	5.18	GAGTCT	4.897	GAGGAT	4.912
GCGTGCC	5.277	GTGTAAT	5.318	GTTTAAC	5.162	ATGACAA	5.269	GGGATT	4.912	GGACGC	5.18	AACACC	4.912	ATCCTC	4.912
CTGGACA	5.314	GTTTCAT	5.318	GAGGGGC	5.18	CTTACAC	5.284	GGAACT	4.912	GCACCC	5.18	ATGTGC	4.912	GTGGTT	4.912
GTTAACT	5.318	GGGACAG	5.373	GCGGTGC	5.18	CTTACAC	5.284	GTGCTT	4.912	GGACGC	5.18	AAGAGC	4.912	ATCGAC	4.927
GTGAAAT	5.318	GTGTCCG	5.373	TTTGACC	5.192	ATGCCGT	5.299	ATAATC	4.927	ACACAC	5.247	GTCAGT	4.927	ATGCTT	4.964
CGGTACC	5.373	CTAACAC	5.388	GAGAACA	5.202	TTGCCAG	5.314	GTAATT	4.927	ATGTGC	5.247	GTCAGT	4.927	ATCCAT	4.979
TTGGTCC	5.392	GAGACCC	5.451	TTCTACC	5.217	TGGCCAC	5.392	AGGACT	4.964	GTGTGT	5.247	AAGACT	4.964	ATCCAT	4.979
TTGGTCC	5.392	GGTCCCC	5.474	AAGGGCC	5.232	TGGCCAC	5.392	ATAACT	4.979	ACACAC	5.247	ATCACT	4.979	ATGGAT	4.979
GAGTCCC	5.451	GGTGTAC	5.489	ATGAACA	5.269	GTGACCG	5.484	GGAGCC	5.18	ATACGC	5.247	GCGTGC	5.18	GTTCAA	5.192
GAAAACC	5.466	GGTGTAC	5.489	GTGGCCA	5.392	GATCGAC	5.489	GGAGCC	5.18	GTACGT	5.247	GCCTCC	5.18	TTTCAC	5.192
GGTCATC	5.489	GCGCTGC	5.515	GAGCTAC	5.474	GTCGATC	5.489	GTTACA	5.192	ACACAC	5.247	GAGGGC	5.18	TTGAAC	5.192
GAGTACT	5.518	GCGGTGC	5.515	GATCTCC	5.474	AATGCAC	5.541	TTTACC	5.192	TTGCAG	5.314	GTTACA	5.192	GTCGGC	5.195
GGGGAAT	5.541	GTGTCTT	5.518	AATGACC	5.541	GAGACTT	5.551	GCGCCT	5.232	CTGCAA	5.314	GTCGGC	5.195	AAGCGC	5.232
GGTCACT	5.541	GTGCACT	5.541	ATTGTCC	5.541	AAGACTC	5.551	GGGGCT	5.232	TTGCTC	5.392	GAGGCT	5.232	GCGGAT	5.247
GTACAAT	5.556	AGGCAAC	5.541	GTTCTCT	5.541	GTCACTT	5.566	GTGGTT	5.247	TTGCTC	5.392	GAGGCT	5.232	ACGGAC	5.247
ACGCGCC	5.567	GGGCAAT	5.541	GTTCTCT	5.541	GAGTGAT	5.566	GTGGTT	5.247	GGGACC	5.474	GTGGGT	5.247	ACCCAC	5.247
GCGCGCT	5.567	ACGCCGC	5.567	GAGTTCT	5.551	ACGGCGC	5.567	ACAACC	5.247	GGTCCC	5.474	TTGACG	5.314	ACGCAT	5.299
GGGCCCG	5.596	GCTACAC	5.586	ATTCAGC	5.556	GTCAGAT	5.581	GTAGCT	5.247	GTTTCC	5.489	TTGCCC	5.392	CTGCAA	5.314
GGACACG	5.611	GCTACAC	5.586	GAGGTCG	5.596	ATTCCAT	5.608	GGGCAC	5.474	GCGTGC	5.515	TGGACC	5.392	GGGCAA	5.392
GTAGCCG	5.611	GGGCCCG	5.596	GAGGTCG	5.596	ATTGCAT	5.608	GGTCCC	5.474	AGGAAC	5.541	GATTCC	5.474	TTGCCC	5.392
GTACCCG	5.611	ATTCCAT	5.608	GTCGTCG	5.611	ATTCCAT	5.608	GGGCAC	5.474	ATTCCC	5.541	GATTCC	5.474	GTGCCA	5.392
CTACATC	5.626	CGGCTAC	5.611	GTGGTGG	5.611	CAGGGAC	5.611	GCAGCC	5.515	ATTCCC	5.541	GATTCC	5.474	TGGCAC	5.392
CGGCACT	5.663	CGGGTAC	5.611	ATGATCT	5.618	CTGCGTC	5.611	GCGGTC	5.515	GGGAAT	5.541	GTCTAC	5.489	GGGCAA	5.392
CTGGATT	5.678	GTAGCCG	5.611	ATGTAGT	5.633	ATGACTT	5.618	GGTACT	5.541	GTTCCT	5.541	GATACT	5.541	GAGATC	5.474
ATGGATG	5.678	GTGACGG	5.708	ATCTACT	5.633	AAGTCAT	5.618	GTGCAT	5.541	ATTTAC	5.556	GTGTAT	5.541	GATGAC	5.489
AAGGATC	5.756	GTGACGG	5.708	AAGGACG	5.663	GTCCGAG	5.626	GGTACT	5.541	ACGCGC	5.567	GTCAAT	5.556	GATGAC	5.489
GTAGTCT	5.756	GAGCCCT	5.741	ATGCTCG	5.663	ATCACAT	5.633	GGGAAT	5.541	GCGCGT	5.567	GCGGCT	5.567	ATTCTC	5.541
GAGTGCC	5.786	AGGCCTC	5.741	CTGCTCT	5.663	GAGGCCT	5.741	ATAAAC	5.556	GGGCCG	5.596	CAGTCC	5.596	ATTCTC	5.541
ATGCGAC	5.876	ATGCTTC	5.756	CTGCTCT	5.663	AGCCCAC	5.756	GTAAAT	5.556	GTACCG	5.611	GAGTCG	5.596	AATCAC	5.541
GCGCAAT	5.876	GCGGACC	5.809	GGCGTCC	5.689	GTCGCCT	5.756	GCGGCT	5.567	GGGTAG	5.611	GTGTGG	5.611	GATCAT	5.541
CGGGGCC	5.931	GCTCTAC	5.824	GATCGCC	5.809	GGGCGAT	5.756	ATGAAT	5.608	GTGTCG	5.611	CTCTCC	5.611	ATTGAC	5.556
GGGCGCG	5.931	GTTCCGT	5.876	GTTGGGC	5.824	ATTCCGC	5.876	CGGATC	5.611	GTATAG	5.626	GACACG	5.611	CAGCTC	5.596
GGGTACA	5.935	GTTGCGT	5.876	GAGAGGC	5.834	AAGACGC	5.886	CTGCTC	5.611	CGGCAT	5.663	CAGACT	5.663	CTGGTC	5.611
CCACACC	5.946	ACGGAAC	5.876	GTTCGCT	5.876	ACCACAC	5.901	GAACCC	5.689	ATGTAG	5.678	CTGAGT	5.678	GAGGAG	5.611
CTGCGTC	5.946	GCGCTAG	5.946	ACGATCC	5.886	GCGAGAT	5.901	GGGTCT	5.741	GGGCTT	5.741	CTGAGT	5.678	CAGGAC	5.611
GTGGGTG	5.946	CTACCGC	5.946	ACGATCC	5.886	GCCACAT	5.901	AAGATC	5.756	ATGTTC	5.756	CTCACT	5.678	CAGCAT	5.663
GTCGATC	5.968	TTGTTAC	5.95	AAGTGCC	5.886	GCGGCTG	5.931	GAAACT	5.756	GCTTAC	5.824	GGGTGC	5.689	GGGCTT	5.741
GCGGTTC	6.024	GTGATAA	5.95	ATGAGGC	5.901	GAGGCGG	5.931	ATGTCT	5.808	GCAAAC	5.824	AAGCCC	5.741	AGGCTC	5.741
GCACTCC	6.024	GTCGCCC	5.953	ACGAAGC	5.901	GCCCCAG	5.946	AAGACT	5.808	GCTTAC	5.824	GTGCGT	5.756	GGGCTT	5.741
AAGCGCC	6.076	ATGACAA	6.002	CCGCACT	5.998	CTCGCGC	5.946	GGTGCC	5.809	GCTCAT	5.876	AGCACC	5.756	GTGGCT	5.756
GAGCGCT	6.076	GAGAAAC	6.095	GTTGTAC	6.118	CTCCCGC	5.946	GGTGCC	5.809	ATGAGC	5.876	GTCCCT	5.756	AGGCAT	5.808
GTGTTAC	6.095	GATACAC	6.095	GCCAGCC	6.169	ATGACGT	5.953	GCTACT	5.876	GTCTAC	5.968	ATGCCT	5.808	GATCGC	5.809
GTGATCG	6.217	TTACCCC	6.173	ATGTTAC	6.195	CCGCCAT	5.998	GTGGAT	5.876	CTGCGT	5.998	ATGCCT	5.808	GCTCTC	5.809
TGGGACT	6.225	GTGCTCA	6.173	GAGGAAG	6.24	GTTCATC	6.118	ATTGCC	5.876	CTGCGT	5.998	GCTTCC	5.809	GTTCGT	5.876
GGAACCC	6.232	AGGCCAA	6.225	CTGGTAC	6.24	GCCTCGC	6.169	ATGGAC	5.876	GTGGAT	6.02	GTGGAT	5.876	ATTCGC	5.876
ATGCATA	6.24	TTGCCCT	6.225	TTCCACT	6.24	TTCCCTC	6.173	CGGGCC	5.931	ACGCTC	6.076	GTGGAT	5.876	GCGCTG	5.931
TTACACT	6.24	GTGGACG	6.24	CAGTTCC	6.25	GAGCGAA	6.173	CCAACC	5.946	GCTCGC	6.144	ATTGCC	5.876	GTGTTC	5.953
ATAGACA	6.24	GGTGCAG	6.24	CTCATCC	6.265	GATTCAT	6.195	GTAGCG	5.946	CTGACC	6.24	GCGTCG	5.931	GTAGAC	5.968
GTGTGCA	6.27	TTAGCAT	6.24	CTGTTCT	6.317	ATGACTG	6.317	GTAAGC	5.968	CTTCCC	6.24	GAGATC	5.953	GTAGAC	5.968
ATGGAAG	6.307	TCGTCAC	6.27	ATGTTCG	6.317	AAGACAG	6.317	CTGGCT	5.998	GTTTAG	6.255	CCGACT	5.998	GTGTAT	6.02
ATAAATC	6.314	ATATTAC	6.314	GGGTTGC	6.343	GGCAGAC	6.358	GTCACT	6.02	GGGATC	6.318	GTAACT	6.02	GTACAT	6.02
GAGGAAT	6.385	CTGGCCG	6.362	GGGATGC	6.343	CAGCCAG	6.362	ACGTCC	6.076	GTAATC	6.333	AGGGCC	6.076	AGGCGC	6.076
GTGCTAT	6.385	ATATCAT	6.366	CTGCAGG	6.377	GTTGCCT	6.385	GGGCCA	6.158	CGGCAG	6.362	GTTTAC	6.118	TAGGAC	6.173
GAACACG	6.455	CTAGCAG	6.377	GTTGCCT	6.385	GGTCCAT	6.385	AGGACA	6.225	GATCAT	6.385	GAGAGA	6.173	GTCCTA	6.173
CAAGACC	6.455	GTGGTTG	6.455	GGGCAGG	6.455	CGCGCAC	6.455	ATGCCA	6.225	CAGCCC	6.44	GTGTGA	6.173	GTGATG	6.24
GGACCTC	6.47	CAGGTAC	6.455	ATGACCT	6.462	GCTACTC	6.463	CTTCCC	6.24	GTTAGC	6.453	GAGAGA	6.173	TTGGAT	6.24
GGGCGCA	6.493	TCACCAC	6.508	GACCTGC	6.47	GTGCGGA	6.508	TTGATT	6.24	CTACTC	6.455	ATTAAC	6.185	GTTGAG	6.255
GTGCGTA	6.508	ATAGTCC	6.537	GGGGCGC	6.533	ATGTAGC	6.53	CGGAAC	6.24	CAGTAC	6.455	TTCAGC	6.188	CTGCTG	6.362
CTGCGAC	6.575	GGAACGC	6.567	TCGCACT	6.56	GGGCGCC	6.533	ATTACG	6.307	CTGTTC	6.455	GTCAGA	6.188	GTTCCT	6.385
GCGCAAG	6.575	CCGCAAC	6.575	GCTGACG	6.575	ATGCCGA	6.56	CTTACT	6.307	TGGCGC	6.493	GTCAGA	6.188	CAGCCC	6.44
GTCGAAC	6.597	TAGTCAC	6.779	CTCAGCC	6.6	TTGCCGT	6.56	CGGACG	6.362	CTGCTT	6.507	GTTTCG	6.24	GCTAAC	6.453
GCGCTAC	6.653	GTCCCTC	6.797	GTATAGC	6.622	GGGCCCT	6.585	GTTTCT	6.385	TCGTAC	6.508	GTGTAG	6.24	CGCCAC	6.455
GCGGTAC	6.653	GCACCCT	6.857	ATGTGCG	6.652	GTTCTAC	6.597	GATACT	6.385	AGATAC	6.537	GTGGTC	6.288	CGGGAC	6.455
GTGCTGC	6.797	ATTCCAA	6.869	GTGGCTC	6.797	GTGTGGG	6.6	GAGAAT	6.385	GGATAT	6.537	ATTACG	6.307	AGGCAG	6.507
ACGGCCT	6.909	GGTATAC	6.876	TTTCTCC	6.802	GAAACAC	6.607	GCTAAC	6.453	TTGCGT	6.56	GAGCAC	6.318	CTGCCT	6.507
AGGCGCT	6.909	AGGTAAC	6.928	CATAACC	6.894	GTATCAT	6.674	CAAACC	6.455	ATACCT	6.589	GAGCCG	6.44	GAGGTT	6.522
GCGAGCT	6.954	TTACCAG	6.939	CATAACC	6.894	TTGCATC	6.802	TTGGTC	6.508	GGTCAA	6.802	TAGGCC	6.493	AAGCTT	6.574
TAAGACC	7.017	GTGTTCG	6.998	ACGCTCT	6.909	GTCGAAA	6.817	GTGGTA	6.508	TTGACC	6.802	TTGGGC	6.508	AAGGAT	6.589
GTGGTAG	7.084	GAGCCCA	7.002	ACCGACT	6.924	GAGCGGT	6.857	AGACCC	6.522	GCACCT	6.857	TCCACC	6.508	GGGAGC	6.653
GGTGCCT	7.151	GAGCTAA	7.017	TAGCACG	6.924	CTTTCAT	6.961	AGACCC	6.522	GCACCT	6.857	CTGGAC	6.575	GTACAG	6.719
ATGTTCT	7.195	GAAACCC	7.076	GTTACGC	6.987	GGTGAAC	6.962	AAGTCC	6.585	ATGTGT	6.924	ATCTCT	6.589	GCGCCG	6.775
CTAGCTC	7.236	GGAGAAT	7.166	GTTTCCT	7.039	ATGGCCA	7.069	ATACCT	6.589	ATGTGT	6.924	GTGCTC	6.797	GACCGT	6.857
GTGTGAT	7.263	ATGGACT	7.218	AGGCACA	7.069	CGGACAT	7.161	CTGGCG	6.697	TAGCCC	7.002	TTTTCC	6.802	TTGAAT	6.869
TCGGTCC	7.337	GGAGCCG	7.221	GACTTGC	7.124	AAGTGTC	7.176	CTGAGC	6.719	GAGTAA	7.017	GACGCT	6.857	CTTAAC	6.884
GAGAGTC	7.411	CTAGTCC	7.236	GCTCACA	7.137	ACCCCGC	7.192	GTAAAA	6.817	GGTCCT	7.151	TTGAAT	6.869	ACGCTT	6.909
AGGCTCT	7.418	CCGCCAA	7.259	TCCTACC	7.162	ACGCCGT	7.244	TTGAAT	6.869	GTAACT	7.166	GTTCAC	6.962	AGGCAA	7.069
GGGGGAT	7.486	AAGGTCC	7.366	GGGTCGC	7.187	GTTTTAC	7.251	ATAGCT	6.924	GTTTCT	7.166	GTCCCA	7.017	GACAAT	7.166
TTGCATA	7.501	GGGCGCC	7.563	ATTCTCT	7.218	CTGCGTT	7.288	GTATCA	7.017	ATAAAT	7.233	TGGACT	7.069	GATGAT	7.166
ATGCGAT	7.553	GTACGCC	7.578	GTGCATA	7.281	GACCGCC	7.314	CAGAAC	7.084	GGATAG	7.236	GGGAAG	7.084	AACAAC	7.166
CCAGATC	7.571	ATGTAAG	7.694	GGTAGCC	7.307	GCCGATC	7.434	GCAGCT	7.192	ACGCGT	7.244	GATTGC	7.099	AATCAT	7.218
CTAGGCT	7.623	CTGATAG	7.764	GCGGCCA	7.337	GACCAGC	7.434	GTACTG	7.236	TCGCAG	7.259	TCGAAC	7.137	CACCTC	7.221
GATACCC	7.705	ACTGCGC	7.821	GACCCCT	7.366	GCCTGAT	7.526	GGAATG	7.236	CAGCTC	7.284	GGGCCG	7.284	ATCAAT	7.233
GCACGAC	7.769	GGGTCTG	7.827	GTGTTAA	7.456	GCGGGTG	7.556	AGGCCG	7.273	CTACCT	7.288	AGCTCC	7.366	TCGCAG	7.259
GAGTAAT	7.772	GCGATAA	7.895	TTCTAAC	7.471	GTAGGTC	7.578	AAAATC	7.381	GCTCCT	7.486	ACGTAC	7.486	CTGCGA	7.259
TTACCCT	7.85	GGATCCT	7.909	AACAGCC	7.511	GACGTAC	7.578	AAGATT	7.433	GGCTAC	7.578	GCGTAT	7.486	GGGGTT	7.366
GGAGTAC	7.943	CGTCCAT	7.917	CTGCGGT	7.623	ATTTGAT	7.887	GCGCAT	7.486	AGGCGG	7.608	GTTGGT	7.501	ATGAGT	7.553
GTGGGGT	7.965	ATATTCC	7.924	GGTGACA	7.646	ATCACTG	7.942	ATAGCG	7.623	GATCAA	7.646	GGGCCA	7.846	ATGGGG	7.623
AGTGTCC	7.995	GAACAAT	8.01	GTTTGCA	7.791	ATTGCCT	8.062	ATAGCG	7.623	ATCCAT	7.697	CATTCC	7.85	GTGACA	7.646
ATTCTCT	8.062	TTTGCAA	8.13	CTCTTCT	7.942	AAGTCCT	8.072	ACTGCC	7.821	CGTCCC	7.85	GATTCG	7.85	GCTGGC	7.769
CGAGTCC	8.065	CGTGCGC	8.185	GGTGAGT	8.01	TTGCAAA	8.13	CTTCTC	7.865	TTATAT	7.865	GATAGG	7.865	GATAAT	7.795
AGGTGTC	8.244	GTTAAAG	8.271	GACGCCG	8.065	ACTCCAG	8.252	CGTATC	7.865	GCGGAT	7.965	GTGGTT	7.965	GTTGTG	7.865
GGATGCT	8.244	CGGTCAA	8.311	AGGAAGT	8.087	ATTGTAC	8.274	GTGGGT	7.965	CTACCG	7.987	ATGCAT	8.062	ATTCCT	8.062
GATAAAC	8.349	CGGTCAA	8.311	ATCGTGT	8.214	GTCAGTA	8.452	GCTCAC	8.063	GCTACC	8.063	AGGAGG	8.132	TTTCAA	8.13
GACGCCC	8.407	AGATAAC	8.553	AGGTGGC	8.355	GTCAGTA	8.452	GGGGAG	8.185	TTGTGT	8.185	ACGAGA	8.185	ATTCGG	8.252
GAACCCA	8.627	TTGTTAA	8.888	ACGGCCG	8.452	AATACAG	8.571	GACCCC	8.407	CAGTGC	8.4	GTATCG	8.329	CAACAC	8.329
CGGCTAC	8.694	TTCGTAC	8.906	CTCAAAT	8.586	TGGGGTC	8.627	TGTATC	8.427	GTCCTT	8.474	CAGATC	8.329	ACCGTC	8.482
ACGTTCT	9.14	CCTCCAG	8.951	CTGATGG	8.641	GGCGACC	8.787	TAAATC	8.642	CCTCGC	8.52	TTGTGG	8.549	CAGACC	8.694
TGGGAAG	9.178	CTAACGT	9.01	CGGATCT	8.771	TTCTATC	9.081	TTTGCT	8.814	CTACCA	8.549	GACTAT	8.776	GGTGCC	8.787
TGGGTAC	9.256	GTCCTCT	9.255	ACTGAGT	9.178	GCTCCGA	9.082	GTTGAG	8.829	TCGCCG	8.869	CGGCGC	8.909	TGGGGC	8.962
TGGGGCA	9.431	GCCATAC	9.3	CGTGAAC	9.338	AAGACCA	9.333	TTAATA	9.126	TGGCGA	9.431	CTAACG	9.095	TTTGAG	9.193
CCTAACT	9.639	TCGACCT	9.557	CTGCCAG	9.46	GCGTTAA	9.88	CGACAC	9.475	TAGTTC	9.471	CGCACA	9.393	TGTGAC	9.271
GCAGGGC	9.858	GCTTTAG	9.587	ATTAAAA	9.777	GAATGAT	9.909	TTCTCC	9.735	CTCTAT	10.021	AGCTCG	9.742	CTTGGT	9.877
TTAATTC	10.029	GAACGGC	10.367	ATTGGTC	10.219	GCCGGGA	10.078	CGTTCT	10.371	AGTTAA	10.104	ACACCC	10.419	CCACTC	10.274
AGGTCAG	10.914	GTTAAGA	10.778	AGCCAAA	10.948	TCGAGTT	10.449	GAACAA	10.881	CCTAGC	10.774	ATGCTG	10.85	CGCGCC	10.534
